# Supplementary material for: Transcriptome and Metabolome Analyses of Codonopsis convolvulacea Kurz Tuber, Stem, and Leaf Reveal the Presence of Important Metabolites and Key Pathways Controlling Their Biosynthesis
Source: Front Genet. 2022 Jul 25;13:884224. doi: 10.3389/fgene.2022.884224 (PMC9359469; doi:10.3389/fgene.2022.884224)
Supplement: Supplementary file 5 [file DataSheet1.xlsx]

## Sheet: Supplementary Table 1
Supplementary Table 1. List of differentially accumulated metabolites between C. convolvulacea tuber and stem.
Index	Formula	Compounds	Class I	Class II	CAS	Level	CR	CS	VIP	p_value	FDR	Fold_Change	Log2FC	Type
MWSmce690	C6H8O6	Erythorbic Acid; Isoascorbic Acid	Others	Vitamin	89-65-6	3	850287	9	1.05872	0.00447571	0.00821016	1.05847e-05	-16.5277	down
MWS4471	C6H10N2O4	N-Alpha-Acetyl-L-Asparagine	Amino acids and derivatives	Amino acids and derivatives	4033-40-3	3	688757	9	1.05877	0.000855706	0.00288088	1.3067e-05	-16.2237	down
MWSslk066	C8H8O4	3-Hydroxy-4-methoxybenzoic acid	Phenolic acids	Phenolic acids	645-08-9	3	191527	9	1.05868	0.00540314	0.00927803	4.69908e-05	-14.3773	down
MWS3036	C5H8O5	3-Hydroxyglutaric acid	Organic acids	Organic acids	638-18-6	2	85737.7	9	1.05876	0.00117879	0.00344642	0.000104971	-13.2177	down
pmp001086	C6H6O3	5-Hydroxymethylfurfural	Others	Others	67-47-0	3	76895.3	9	1.05824	0.0228587	0.0289248	0.000117042	-13.0607	down
pmb2789	C18H30O4	13S-Hydroperoxy-6Z,9Z,11E-octadecatrienoic acid	Lipids	Free fatty acids	121107-97-9	3	72505	9	1.05807	0.0248691	0.0310794	0.000124129	-12.9759	down
Hmqp000191	C18H32O16	Planteose	Others	Saccharides and Alcohols	470-57-5	2	33929	9	1.05804	0.0203796	0.0263011	0.00026526	-11.8803	down
MWS80009	C25H40N2O6S	Eoxin D4; 14,15-Leukotriene D4; 15S-hydroxy,14R-(S-cysteinylglycinyl)-5Z,8Z,10E,12E-eicosatetraenoic acid	Lipids	Free fatty acids	75290-64-1	3	26547.3	9	1.05867	0.00317021	0.00644784	0.000339017	-11.5264	down
mws1195	C10H10O3	p-Coumaric acid methyl ester	Phenolic acids	Phenolic acids	3943-97-3	3	26271.3	9	1.05833	0.0122496	0.0174703	0.000342579	-11.5113	down
Zmjp003163	C12H18O3	Jasmonic acid	Organic acids	Organic acids	77026-92-7	3	13242.3	9	1.05876	0.000756066	0.00266649	0.000679639	-10.5229	down
Lmhp008885	C20H42NO7P	LysoPE 15:0(2n isomer)	Lipids	LPE	-	1	13129	9	1.05861	0.00435594	0.00807921	0.000685505	-10.5105	down
pme2801	C6H6N4O2	7-Methylxanthine	Nucleotides and derivatives	Nucleotides and derivatives	552-62-5	3	9796.33	9	1.05839	0.00925537	0.0137653	0.000918711	-10.0881	down
MWS0728	C21H28O5	Aldosterone	Others	Others	52-39-1	2	1.08677e+06	12957.3	1.05743	0.00480449	0.00858166	0.0119228	-6.39014	down
Zmxp005324	C20H24O6	(7R,8S)-Dihydrodehydrodiconiferyl alcohol	Lignans and Coumarins	Lignans	126253-41-6	1	3029600	41747.3	1.05836	0.00244043	0.00545536	0.0137798	-6.1813	down
Lmmn003748	C20H24O6	Isolariciresinol	Lignans and Coumarins	Lignans	548-29-8	3	2.95517e+06	123077	1.05594	0.00931091	0.0138294	0.041648	-4.58561	down
pme0500	C18H32O16	D-Melezitose	Others	Saccharides and Alcohols	597-12-6	1	1.81517e+06	123791	1.02341	0.067128	0.07657	0.0681981	-3.87412	down
Li512111	C24H24O13	Isorhamnetin-3-O-(6''-acetylglucoside)	Flavonoids	Flavonols	-	3	137993	9784.23	1.05286	3.90467e-07	8.79716e-05	0.0709037	-3.818	down
mws0854	C6H12O5	Rhamnose	Others	Saccharides and Alcohols	3615-41-6	3	248570	24277	1.05556	0.00121309	0.00351891	0.0976667	-3.35599	down
pmc0066	C10H13N4O7P	2'-Deoxyinosine-5'-monophosphate	Nucleotides and derivatives	Nucleotides and derivatives	3393-18-8	3	1.87957e+06	241717	1.05715	0.00344663	0.0068501	0.128602	-2.95901	down
pmn001610	C20H36O2	Eicosadienoic acid	Lipids	Free fatty acids	5598-38-9	1	7136800	1116790	1.0368	0.0352297	0.042268	0.156483	-2.67592	down
MWS20155	C18H16O8	Rosmarinic acid	Phenolic acids	Phenolic acids	537-15-5	3	1092250	171410	1.05531	0.00247201	0.0055038	0.156933	-2.67178	down
MWS5173	C4H5N3O	Isocytosine	Nucleotides and derivatives	Nucleotides and derivatives	108-53-2	3	700140	118440	1.05432	0.0023851	0.00545536	0.169166	-2.56349	down
pmf0400	C22H44O2	Docosanoic acid (Behenic acid)	Lipids	Free fatty acids	112-85-6	3	347723	68532.7	1.02706	0.0353748	0.0423963	0.19709	-2.34308	down
Zmdp001857	C14H18N2O6	γ-Glutamyltyrosine	Amino acids and derivatives	Amino acids and derivatives	7432-23-7	3	459363	95431.3	1.0497	0.00390742	0.0074658	0.207747	-2.2671	down
pme2743	C10H11NO3	N-Phenylacetylglycine	Amino acids and derivatives	Amino acids and derivatives	500-98-1	3	1.88287e+06	392643	1.05428	0.00147929	0.00394213	0.208535	-2.26164	down
pme0008	C6H13N3O3	L-Citrulline	Amino acids and derivatives	Amino acids and derivatives	372-75-8	3	6122200	1295700	1.05796	0.000714802	0.00258442	0.21164	-2.24032	down
MWSmce689	C19H32O2	Methyl linolenate	Lipids	Free fatty acids	301-00-8	3	254033	56971.7	1.04828	0.00862623	0.0130607	0.224268	-2.1567	down
MWS1933	C10H11NO3	N-(2-Methylbenzoyl)glycine	Amino acids and derivatives	Amino acids and derivatives	42013-20-7	3	1.10207e+06	248483	1.05661	0.00356938	0.00698166	0.22547	-2.14899	down
Lmbn004847	C10H12O3	4-Methoxyphenylpropionic acid	Phenolic acids	Phenolic acids	-	3	1.27823e+06	289837	1.0473	0.0192439	0.0251529	0.226748	-2.14084	down
Zmyn004676	C18H30O3	17-Hydroxylinolenic acid	Lipids	Free fatty acids	-	1	3096100	742270	1.05582	0.00266041	0.00578795	0.239744	-2.06044	down
mws0463	C16H14O6	Hesperetin	Flavonoids	Flavanones	520-33-2	3	23636.7	5718.63	1.05519	0.00431987	0.00805265	0.241939	-2.04728	down
mws0093	C10H12O3	Coniferyl alcohol	Phenolic acids	Phenolic acids	458-35-5	3	3.73043e+06	929547	1.05169	0.00269835	0.00578795	0.249179	-2.00474	down
pme2993	C10H8O4	Scopoletin (7-Hydroxy-5-methoxycoumarin)	Lignans and Coumarins	Coumarins	92-61-5	2	2.26623e+07	5725900	1.04916	0.00148318	0.00394213	0.252662	-1.98472	down
Lmcn009539	C19H34O2	E,E,Z-1,3,12-Nonadecatriene-5,14-diol	Lipids	Free fatty acids	-	1	1040380	269380	1.03395	0.0320411	0.0388197	0.258925	-1.9494	down
MWSmce598	C30H52O26	Maltopentaose	Others	Saccharides and Alcohols	34620-76-3	3	113799	29681.3	1.03433	0.00482012	0.00859576	0.260822	-1.93886	down
Lmqn000213	C24H42O21	Stachyose	Others	Saccharides and Alcohols	470-55-3	1	169770	46246.3	1.04425	0.00940067	0.013907	0.272406	-1.87617	down
Rfmb087	C18H32O4	9-Hydroxy-13-oxo-10-octadecenoic Acid	Lipids	Free fatty acids	-	3	387493	107267	1.05136	0.00850198	0.0129927	0.276822	-1.85297	down
Cmpp003619	C10H8O4	6,7-Dihydroxy-4-methylcoumarin	Lignans and Coumarins	Coumarins	529-84-0	2	4.13747e+07	1.15403e+07	1.05758	7.41789e-07	0.000103016	0.278923	-1.84206	down
Lmcn003470	C9H10O4	Vanillic acid methyl ester	Phenolic acids	Phenolic acids	3943-74-6	3	93645.7	26459.7	1.02761	0.0452315	0.0528971	0.282551	-1.82342	down
MWS2027	C4H4N2O3	Barbituric acid;Malonylurea;2,4,6-Pyrimidinetrione	Nucleotides and derivatives	Nucleotides and derivatives	67-52-7	1	3575900	1014510	1.03843	0.0248613	0.0310794	0.283708	-1.81752	down
Lmbn005369	C18H32O3	13(S)-HODE;13(S)-Hydroxyoctadeca-9Z,11E-dienoic acid*	Lipids	Free fatty acids	10219-69-9	1	5.79623e+06	1.64867e+06	1.05572	0.00408772	0.00768437	0.284438	-1.81382	down
Rfmb091	C18H32O3	9S-Hydroxy-10E,12Z-octadecadienoic acid*	Lipids	Free fatty acids	15514-85-9	1	5852700	1.67207e+06	1.05593	0.00337397	0.00675965	0.285692	-1.80747	down
mws1589	C18H32O16	D-Panose	Others	Saccharides and Alcohols	33401-87-5	1	830100	246167	1.0445	7.20249e-05	0.000909314	0.296551	-1.75365	down
Lmsn000381	C12H22O11	D-Maltose	Others	Saccharides and Alcohols	69-79-4	1	1.48257e+07	4.42387e+06	1.05295	0.000399089	0.00192777	0.298392	-1.74472	down
mws5038	C12H22O11	Isomaltulose	Others	Saccharides and Alcohols	13718-94-0	1	1.15385e+07	3506200	1.03425	0.0151958	0.0207657	0.303871	-1.71847	down
mws0264	C12H22O11	D-Trehalose	Others	Saccharides and Alcohols	99-20-7	1	9.86743e+06	3045500	1.03007	0.0146035	0.0202047	0.308642	-1.696	down
pmb0789	C14H21NO8	Pyridoxine-5'-O-glucoside	Others	Vitamin	-	3	1.69987e+06	536630	1.05732	0.000190663	0.00139409	0.315689	-1.66342	down
Xmgp006913	C20H20O5	2,4,2',4'-tetrahydroxy-3'-prenylchalcone	Flavonoids	Chalcones	-	3	10097200	3.19153e+06	1.05528	0.00392442	0.0074658	0.316081	-1.66163	down
pme1598	C22H24O11	Hesperetin-5-O-glucoside	Flavonoids	Flavanones	69651-80-5	2	3018800	964740	1.05244	0.00317459	0.00644784	0.319577	-1.64576	down
pme3184	C10H14N5O6P	2'-Deoxyadenosine-5'-monophosphate	Nucleotides and derivatives	Nucleotides and derivatives	653-63-4	1	464443	149970	1.04335	0.000451942	0.00201649	0.322903	-1.63083	down
MA10039641	C12H22O11	Lactobiose	Others	Saccharides and Alcohols	63-42-3	1	1.17587e+07	3.84487e+06	1.03888	0.000589955	0.00233287	0.326982	-1.61272	down
MWSmce203	C12H22O11	D-Cellobiose	Others	Saccharides and Alcohols	528-50-7	3	143453	48393	1.04657	0.0110423	0.0159948	0.337343	-1.56771	down
Zmyn000453	C6H8O7	Isocitric Acid	Organic acids	Organic acids	320-77-4	1	1.42517e+07	4.82493e+06	1.04549	0.00633513	0.0104581	0.338552	-1.56255	down
Lmbn005287	C18H32O4	7S,8S-DiHODE; (9Z,12Z)-(7S,8S)-Dihydroxyoctadeca-9,12-dienoic acid	Lipids	Free fatty acids	143288-65-7	3	249350	87444.7	1.05604	0.00298618	0.00616662	0.35069	-1.51173	down
Lmhp008440	C20H40NO7P	LysoPE 15:1	Lipids	LPE	-	3	65944	23983	1.04362	0.00388167	0.00744166	0.363687	-1.45923	down
HJN041	C21H24O11	Epicatechin glucoside	Flavonoids	Flavanols	-	2	294750	109747	1.05616	3.58171e-06	0.000206375	0.372338	-1.42531	down
mws0889	C4H8O5	D-Threonic Acid	Others	Saccharides and Alcohols	3909-12-4	3	1.93817e+06	741720	1.05772	2.17006e-05	0.000499774	0.382692	-1.38575	down
pmb2795	C10H10O3	4-Methoxycinnamic acid*	Phenolic acids	Phenolic acids	830-09-1	3	44390	17016.3	1.03747	0.000840371	0.00286396	0.383337	-1.38331	down
Lmhp010514	C25H48NO7P	LysoPE 20:2(2n isomer)	Lipids	LPE	-	1	50082.3	19485	1.05222	2.22056e-05	0.000499774	0.389059	-1.36194	down
pme0026	C6H14N2O2	L-Lysine	Amino acids and derivatives	Amino acids and derivatives	56-87-1	3	21152000	8.24737e+06	1.05841	2.35344e-05	0.000499774	0.38991	-1.35879	down
pmb0889	C18H30O2	Punicic acid (9Z,11E,13Z-octadecatrienoic acid)	Lipids	Free fatty acids	544-72-9	3	6.40213e+06	2.53027e+06	1.05295	0.00403825	0.00764309	0.395222	-1.33926	down
pmb2260	C23H46NO7P	LysoPC 15:1	Lipids	LPC	-	1	108550	43140.7	1.04859	6.45699e-05	0.000854013	0.397427	-1.33124	down
pme0193	C5H10N2O3	L-Glutamine	Amino acids and derivatives	Amino acids and derivatives	56-85-9	3	19777000	7890900	1.05633	8.68317e-06	0.000372545	0.398994	-1.32556	down
mws1080	C12H22O11	Galactinol	Others	Saccharides and Alcohols	3687-64-7	1	30484000	1.24557e+07	1.05301	0.00438541	0.0081059	0.408597	-1.29125	down
mws1593	C24H42O21	D-Maltotetraose	Others	Saccharides and Alcohols	34612-38-9	2	68204.7	28059	1.03106	0.0275559	0.0339408	0.411394	-1.28141	down
mws0277	C7H12O6	Quinic Acid	Organic acids	Organic acids	77-95-2	1	758670	312380	1.0309	0.000451782	0.00201649	0.411747	-1.28017	down
Lmhp010757	C25H48NO7P	LysoPE 20:2	Lipids	LPE	-	1	47382.7	20150.7	1.05001	0.000610844	0.00233849	0.425275	-1.23353	down
mws0856	C21H20O12	Quercetin-4'-O-glucoside (Spiraeoside)	Flavonoids	Flavonols	20229-56-5	2	2.25903e+06	1.01687e+06	1.04709	0.000273896	0.00163063	0.450136	-1.15157	down
Zmhn001420	C8H6O4	5,7-Dihydroxy-1(3H)-isobenzofuranone	Phenolic acids	Phenolic acids	27979-58-4	3	164897	74327	1.00761	0.0333645	0.0401168	0.450749	-1.1496	down
pme0516	C6H12O6	Inositol	Others	Saccharides and Alcohols	87-89-8	3	1.87997e+06	854770	1.04916	0.000402959	0.00192974	0.454673	-1.1371	down
pme3007	C9H14N2O12P2	Uridine 5'-diphosphate	Nucleotides and derivatives	Nucleotides and derivatives	27821-45-0	3	153777	70841.3	1.04684	0.00107016	0.00326633	0.460677	-1.11817	down
pme2266	C10H16N2O3S	Biotin	Others	Vitamin	58-85-5	3	356340	165103	1.04758	0.00010831	0.00110336	0.463331	-1.10989	down
Lmbn003970	C18H34O5	9,12,13-TriHOME; 9(S),12(S),13(S)-Trihydroxy-10(E)-octadecenoic acid	Lipids	Free fatty acids	97134-11-7	1	128873	60619.7	1.03811	0.0125049	0.0177659	0.470382	-1.0881	down
mws1200	C10H10O3	Trans-4-Hydroxycinnamic Acid Methyl Ester*	Phenolic acids	Phenolic acids	19367-38-5	3	60284.7	28651.3	1.04704	0.00123795	0.00354674	0.475267	-1.07319	down
pme0241	C7H6O2	Benzoic acid	Phenolic acids	Phenolic acids	65-85-0	3	121693	58850.7	1.0454	0.00952552	0.0140543	0.483598	-1.04812	down
pmb2654	C19H27NO12	Anthranilate-1-O-Sophoroside	Phenolic acids	Phenolic acids	-	3	9.00983e+06	4363200	1.01911	0.00111515	0.00335755	0.484271	-1.04611	down
Lmgp003989	C25H22O11	Dicaffeoylshikimic acid	Phenolic acids	Phenolic acids	-	1	3.59977e+06	7204000	1.03798	0.00717022	0.0113802	2.00124	1.00089	up
MWS2442	C6H13O9P	D-Fructose 6-Phosphate	Others	Saccharides and Alcohols	643-13-0	2	2.23893e+06	4.55757e+06	1.05492	0.000184555	0.00139409	2.0356	1.02545	up
mws0258	C6H13NO2	L-Isoleucine*	Amino acids and derivatives	Amino acids and derivatives	73-32-5	1	2687500	5480000	1.05626	0.0018067	0.00458274	2.03907	1.02791	up
pma0461	C18H28O2	14,15-Dehydrocrepenynic acid	Lipids	Free fatty acids	4154-44-3	3	436470	890010	1.05558	0.000592237	0.00233287	2.03911	1.02794	up
mws0866	C6H13O9P	D-Glucose 6-phosphate	Others	Saccharides and Alcohols	56-73-5	1	2.88683e+06	5.88863e+06	1.0554	0.000149569	0.00129821	2.03982	1.02845	up
pmb0108	C19H18O8	Feruloyl syringic acid	Phenolic acids	Phenolic acids	-	3	34033.7	69762.7	1.00011	0.00300803	0.00618875	2.04981	1.03549	up
mws2125	C3H5O6P	Phosphoenolpyruvate	Organic acids	Organic acids	138-08-9	3	79576	163290	1.02926	0.015	0.0205741	2.052	1.03703	up
mws0227	C6H13NO2	L-Leucine*	Amino acids and derivatives	Amino acids and derivatives	61-90-5	1	2.60693e+06	5.36183e+06	1.05091	0.000623126	0.0023507	2.05676	1.04037	up
pme0040	C5H5N5	Adenine	Nucleotides and derivatives	Nucleotides and derivatives	73-24-5	1	3309900	6.81063e+06	1.0534	4.00656e-05	0.000706553	2.05766	1.041	up
Zmgn000447	C3H7O7P	3-Phospho-D-glyceric acid	Others	Saccharides and Alcohols	820-11-1	3	254870	525833	1.04218	0.00868955	0.0130814	2.06314	1.04484	up
MWS0811	C6H11NO2	L-Pipecolic Acid	Organic acids	Organic acids	3105-95-1	1	499830	1.03393e+06	1.0556	0.00031032	0.00175008	2.06857	1.04863	up
pme0274	C6H13NO2	6-Aminocaproic acid	Organic acids	Organic acids	60-32-2	2	1.26407e+06	2.61637e+06	1.05528	0.000267002	0.00163063	2.0698	1.04949	up
Lmyp004963	C27H30O14	Apigenin-6-C-(2''-rhamnosyl)glucoside	Flavonoids	Flavonoid carbonoside	-	3	247107	511893	1.04201	0.0111345	0.0161073	2.07155	1.05071	up
Lmxp000939	C5H5N5	Zarzissine	Alkaloids	Alkaloids	160568-14-9	1	3.37837e+06	6.99897e+06	1.05345	2.282e-05	0.000499774	2.0717	1.05082	up
mws1587	C6H13NO2	L-Norleucine*	Amino acids and derivatives	Amino acids and derivatives	327-57-1	1	2.64907e+06	5.49873e+06	1.05433	0.00093217	0.00300779	2.07572	1.05362	up
pma3649	C5H9NO3	5-Aminolevulinic Acid	Alkaloids	Alkaloids	106-60-5	3	606890	1264100	1.02505	0.00616442	0.0102525	2.08291	1.0586	up
pme3011	C4H9NO2	γ-Aminobutyric acid	Organic acids	Organic acids	56-12-2	3	1.33743e+06	2.78703e+06	1.05773	0.000161674	0.00131914	2.08387	1.05926	up
pma1303	C24H46NO7P	LysoPC 16:2	Lipids	LPC	-	1	36074.3	77237.3	1.03711	0.00101621	0.00317438	2.14106	1.09833	up
mws2523	C12H23O14P	Trehalose 6-phosphate	Others	Saccharides and Alcohols	4484-88-2	2	56250.7	121440	1.05123	8.73286e-05	0.00101065	2.15891	1.1103	up
MWS1709	C4H6O5	D-Malic acid	Organic acids	Organic acids	636-61-3	1	22024000	4.75757e+07	1.05354	5.42814e-05	0.000809141	2.16017	1.11115	up
Lmbn005923	C18H30O2	Crepenynic acid	Lipids	Free fatty acids	2277-31-8	1	263257	570180	1.05612	3.81281e-05	0.000683232	2.16587	1.11495	up
pme3337	C14H17N5O8	Succinyladenosine	Nucleotides and derivatives	Nucleotides and derivatives	4542-23-8	1	1293400	2.80543e+06	1.05609	6.17204e-05	0.000854013	2.16904	1.11706	up
Lmhp002001	C14H20N2O3	L-Valyl-L-Phenylalanine	Amino acids and derivatives	Amino acids and derivatives	3918-92-1	1	462207	1.00401e+06	1.02469	0.00170534	0.00440613	2.17222	1.11917	up
pme2679	C6H13NO2	L-Allo-isoleucine	Amino acids and derivatives	Amino acids and derivatives	1509-34-8	3	497803	1083700	1.04723	0.00146796	0.00394213	2.17696	1.12232	up
MWSslk132	C16H30O4	Hexadecanedioic acid	Lipids	Free fatty acids	505-54-4	3	41202.7	89856.3	1.04795	8.32566e-05	0.000994603	2.18084	1.12488	up
pmb0863	C24H46NO7P	LysoPC 16:2(2n isomer)	Lipids	LPC	-	1	36156.7	78899	1.03855	0.00221443	0.00519036	2.18214	1.12575	up
mws0208	C6H10O4	Adipic Acid	Organic acids	Organic acids	124-04-9	3	359510	787830	1.03732	0.00121982	0.00352923	2.1914	1.13185	up
MWSmce326	C9H17N4O9P	AICAR phosphate (Acadesine phosphate)	Nucleotides and derivatives	Nucleotides and derivatives	681006-28-0	3	105230	230803	1.04292	0.0146431	0.0202047	2.19332	1.13312	up
pmb0864	C19H40NO7P	LysoPE 14:0	Lipids	LPE	-	1	45891	101011	1.05043	0.000152993	0.00130633	2.20111	1.13823	up
pmb2653	C24H42O20	DMelezitose O-rhamnoside	Others	Saccharides and Alcohols	-	3	90500	200003	1.05222	0.00191704	0.00475408	2.20998	1.14403	up
pme3083	C8H7NO3	2-(Formylamino)benzoic acid	Phenolic acids	Phenolic acids	3342-77-6	3	272567	603310	1.05575	4.47134e-05	0.000770043	2.21344	1.14629	up
Lmjp003822	C26H26O12	3,5-O-Dicaffeoylquinic Acid Methyl Ester*	Phenolic acids	Phenolic acids	159934-13-1	3	122497	275067	1.05159	0.00220767	0.00518635	2.2455	1.16704	up
Zmgn000217	C5H6O4	Methylenesuccinic acid	Organic acids	Organic acids	97-65-4	3	150807	339420	1.01064	0.00479554	0.00858166	2.2507	1.17037	up
pme3443	C11H12O4	Sinapinaldehyde	Phenolic acids	Phenolic acids	4206-58-0	3	137460	312133	1.03552	0.00808952	0.0125685	2.27072	1.18315	up
Hmgn001653	C7H6O3	Protocatechualdehyde	Phenolic acids	Phenolic acids	139-85-5	3	326077	743257	1.04479	0.00011826	0.00114649	2.27939	1.18865	up
Zmpn003368	C18H30O3	13S-Hydroxy-9Z,11E,15Z-octadecatrienoic acid	Lipids	Free fatty acids	87984-82-5	1	137470	314367	1.05351	2.23742e-05	0.000499774	2.2868	1.19333	up
pmb0981	C10H14N5O7P	Adenosine 5'-monophosphate	Nucleotides and derivatives	Nucleotides and derivatives	61-19-8	3	431613	992923	1.03753	0.00206314	0.00496137	2.30049	1.20194	up
Lmhp010908	C27H54NO7P	LysoPC 19:1	Lipids	LPC	-	3	31805.3	73206	1.05036	0.000109144	0.00110336	2.30169	1.20269	up
mws0237	C9H16O4	Azelaic acid	Organic acids	Organic acids	123-99-9	1	2.47333e+06	5.70247e+06	1.04073	0.0142648	0.0198351	2.30558	1.20513	up
pmb3142	C13H16O8	Salicylic acid-2-O-glucoside	Phenolic acids	Phenolic acids	10366-91-3	3	3.60327e+06	8.32553e+06	1.05387	1.68726e-05	0.000480652	2.31055	1.20824	up
ML10181668	C6H11NO2	Cycloleucine	Amino acids and derivatives	Amino acids and derivatives	52-52-8	1	1.14473e+06	2.64523e+06	1.05393	2.27088e-05	0.000499774	2.31079	1.20838	up
mws0371	C22H32O2	Cis-4,7,10,13,16,19-Docosahexaenoic Acid	Lipids	Free fatty acids	6217-54-5	3	5509.23	12884	1.01483	0.00274383	0.00587358	2.33862	1.22566	up
pme1662	C16H14O5	5,4'-Dihydroxy-7-methoxyflavanone (Sakuranetin)	Flavonoids	Flavanones	2957-21-3	3	2387.27	5586.57	1.04617	0.000110256	0.00110355	2.34015	1.2266	up
Lmjp003731	C26H26O12	3,4-O-Dicaffeoylquinic Acid Methyl Ester*	Phenolic acids	Phenolic acids	-	3	118740	278310	1.05451	0.000144752	0.0012663	2.34386	1.22889	up
Cmbp005948	C21H20O8	1-O-p-Hydroxycinnamoyl-3-O-caffeoylglycerol	Phenolic acids	Phenolic acids	-	3	30777.3	72294.3	1.02894	0.00124744	0.00355362	2.34895	1.23201	up
mws0752	C11H22O2	Undecylic Acid	Lipids	Free fatty acids	112-37-8	3	1.12571e+06	2.66003e+06	1.00272	0.00531186	0.00918702	2.36299	1.24061	up
pmb1650	C18H30O2	Octadeca-11E,13E,15Z-trienoic acid	Lipids	Free fatty acids	25575-00-2	3	1.66547e+07	3.93703e+07	1.05625	8.46584e-05	0.00100059	2.36392	1.24118	up
Zmzp000145	C9H20N2O2	Trimethyllysine	Amino acids and derivatives	Amino acids and derivatives	23284-33-5	1	904860	2.14163e+06	1.02262	0.000758427	0.00266649	2.36681	1.24294	up
mws0256	C5H11NO2	L-Valine	Amino acids and derivatives	Amino acids and derivatives	72-18-4	1	4.90807e+06	1.17033e+07	1.05364	6.09421e-05	0.000854013	2.38451	1.25369	up
pmb2319	C23H48NO7P	LysoPC 15:0	Lipids	LPC	108273-89-8	1	108487	258893	1.04575	0.00554427	0.00947644	2.38641	1.25484	up
mws0924	C6H10O4	2-Methylglutaric acid	Organic acids	Organic acids	617-62-9	3	267050	639570	1.05616	4.9796e-06	0.00025147	2.39494	1.25999	up
Lmhp011388	C21H36O4	2-α-Linolenoyl-glycerol*	Lipids	Glycerol ester	55268-58-1	1	686303	1644200	1.05166	0.00669457	0.0108106	2.39573	1.26047	up
pme3705	C6H10O7	D-Glucoronic acid	Others	Saccharides and Alcohols	6556-12-3	2	574327	1.38083e+06	1.04796	0.00115902	0.00342381	2.40426	1.2656	up
MWSslk140	C7H13NO3S	N-Acetyl-L-Methionine	Amino acids and derivatives	Amino acids and derivatives	65-82-7	3	54217	131377	1.04434	0.00130161	0.00364253	2.42316	1.27689	up
mws0736	C8H16N2O3	N-Glycyl-L-leucine*	Amino acids and derivatives	Amino acids and derivatives	869-19-2	3	310230	752380	1.03582	0.0018341	0.00464166	2.42523	1.27812	up
NK10251888	C8H18N4O2	NG,NG-Dimethyl-L-arginine	Amino acids and derivatives	Amino acids and derivatives	30315-93-6	1	563843	1390100	1.05367	6.4277e-05	0.000854013	2.4654	1.30182	up
mws2104	C7H14O6	D-Pinitol	Others	Saccharides and Alcohols	10284-63-6	3	22345.7	55148	1.03984	0.00247934	0.00550908	2.46795	1.30331	up
mws4134	C20H32N6O12S2	Oxiglutatione	Amino acids and derivatives	Amino acids and derivatives	27025-41-8	3	236873	587427	1.02256	0.0057248	0.00968076	2.47992	1.31029	up
Lmlp012720	C16H22O4	Dibutyl phthalate*	Phenolic acids	Phenolic acids	84-74-2	1	1.62767e+06	4.04213e+06	1.05542	8.01474e-05	0.000967867	2.48339	1.31231	up
Zmdp000376	C5H11N3O	4-Guanidinobutanal	Others	Others	-	1	988320	2.45473e+06	1.05602	4.85636e-06	0.00025147	2.48374	1.31252	up
pme0278	C7H14N2O4	2,6-Diaminooimelic acid	Organic acids	Organic acids	583-93-7	3	77913.7	194173	1.02907	0.000392456	0.00192322	2.49216	1.3174	up
pmn001689	C18H32O4	9-Hydroxy-12-oxo-15(Z)-octadecenoic acid	Lipids	Free fatty acids	-	3	21043	52511	1.02985	0.000445079	0.00201649	2.49541	1.31928	up
MWSmce341	C16H22O4	Butyl isobutyl phthalate*	Phenolic acids	Phenolic acids	17851-53-5	1	1.55383e+06	3.88393e+06	1.05332	2.40119e-05	0.000499774	2.49958	1.32169	up
mws0369	C20H32O2	Arachidonic Acid	Lipids	Free fatty acids	506-32-1	3	6575.07	16440.3	1.00869	0.0172949	0.0231223	2.50041	1.32216	up
Lmbn001467	C7H13NO3	5-Acetamidopentanoic Acid	Organic acids	Organic acids	1072-10-2	3	421947	1.05616e+06	1.05552	0.00294504	0.00610437	2.50307	1.3237	up
Lmhp011562	C21H36O4	1-α-Linolenoyl-glycerol*	Lipids	Glycerol ester	-	1	665463	1.67133e+06	1.05747	1.18162e-06	0.000131278	2.51153	1.32857	up
mws0383	C17H32O2	10-Heptadecenoic Acid	Lipids	Free fatty acids	29743-97-3	1	1.96897e+06	4.94923e+06	1.0132	0.0143033	0.0198636	2.51362	1.32977	up
pmb0532	C10H13N4O8P	Inosine 5'-monophosphate	Nucleotides and derivatives	Nucleotides and derivatives	131-99-7	3	36643	92126.3	1.0109	0.0295761	0.0361883	2.51416	1.33008	up
MWS2070	C10H12O3	Propyl 4-hydroxybenzoate	Phenolic acids	Phenolic acids	94-13-3	3	6058	15322.3	1.04269	0.000118674	0.00114649	2.52927	1.33872	up
mws1189	C6H10O7	D-Galacturonic acid	Others	Saccharides and Alcohols	685-73-4	3	432460	1.09627e+06	1.04661	0.00100313	0.00314825	2.53496	1.34196	up
Lmxp011770	C16H22O4	Diisobutyl phthalate*	Phenolic acids	Phenolic acids	84-69-5	1	1.59283e+06	4.04103e+06	1.05554	4.99444e-05	0.00080536	2.53701	1.34313	up
mws5042	C11H14N2O3	L-Glycyl-L-phenylalanine	Amino acids and derivatives	Amino acids and derivatives	721-66-4	3	194130	495393	1.05079	0.000222707	0.00150625	2.55186	1.35155	up
mws0574	C4H8O3	2-Hydroxyisobutyric acid	Organic acids	Organic acids	594-61-6	3	20683	52878.3	1.05392	0.00043093	0.00199485	2.55661	1.35423	up
mws0001	C4H8N2O3	L-Asparagine	Amino acids and derivatives	Amino acids and derivatives	70-47-3	3	45832.3	117680	1.02658	0.0152329	0.0207909	2.56762	1.36043	up
Lmbn009444	C18H34O3	Ricinoleic acid	Lipids	Free fatty acids	141-22-0	1	39040.7	100602	1.05784	9.41392e-05	0.00103366	2.57686	1.36561	up
Wmln000659	C10H10O4	3-Methyl-4,8-dihydroxy-3,4-dihydroisocoumarin	Phenolic acids	Phenolic acids	33788-22-6	3	18825.3	48546.3	1.00809	0.0339584	0.0407868	2.57878	1.36669	up
Lmqn000780	C17H27N3O17P2	Uridine 5'-diphospho-N-acetylglucosamine	Nucleotides and derivatives	Nucleotides and derivatives	528-04-1	1	36849.7	95657.3	1.02717	0.000919495	0.00298287	2.59588	1.37622	up
Lmbn001981	C7H6O3	2,5-Dihydroxybenzaldehyde	Phenolic acids	Phenolic acids	1194-98-5	3	244020	633487	1.05123	0.000122197	0.00115052	2.59604	1.37631	up
Hmhp000386	C16H26N2O11	Kwansonine A	Amino acids and derivatives	Amino acids and derivatives	-	3	9029.07	23550	1.03154	0.0242466	0.0304728	2.60824	1.38308	up
pmb3023	C21H22O11	Eriodictyol-8-C-glucoside	Flavonoids	Flavanones	1023271-51-3	3	31349.7	82813	1.04338	0.00619265	0.0102841	2.64159	1.40141	up
Zmjn001813	C7H12O4	Pimelic acid	Organic acids	Organic acids	111-16-0	3	22703.7	60318.7	1.02787	0.00164412	0.00428845	2.65678	1.40968	up
mws0749	C7H6O3	4-Hydroxybenzoic acid	Phenolic acids	Phenolic acids	99-96-7	3	341547	912067	1.05711	0.000696636	0.00255284	2.6704	1.41706	up
Lmhp001670	C11H22N2O3	L-Valyl-L-Leucine	Amino acids and derivatives	Amino acids and derivatives	3989-97-7	3	875483	2.34503e+06	1.04759	6.36329e-05	0.000854013	2.67856	1.42146	up
pme3311	C6H14O12P2	D-Fructose-1,6-biphosphate	Others	Saccharides and Alcohols	488-69-7	3	41636	112246	1.0344	0.00662513	0.0107387	2.6959	1.43076	up
pmb1283	C18H33N5O6S	L-Glutaminyl-L-valyl-L-valyl-L-cysteine	Amino acids and derivatives	Amino acids and derivatives	-	3	35445	95573.3	1.04847	0.00546729	0.00937371	2.69638	1.43103	up
pme1474	C11H15N5O3S	5'-Deoxy-5'-(methylthio)adenosine	Nucleotides and derivatives	Nucleotides and derivatives	2457-80-9	1	7.02943e+06	18990000	1.05264	0.00215785	0.00512259	2.7015	1.43376	up
Hmsn002272	C15H20O8	Demethyl coniferin	Phenolic acids	Phenolic acids	-	3	478887	1300700	1.04858	4.7282e-05	0.000784034	2.71609	1.44153	up
pmf0297	C20H42O	1-Eicosanol	Lipids	Free fatty acids	629-96-9	3	39756.7	108307	1.05571	0.000320945	0.00178285	2.72424	1.44585	up
Lmhn003074	C14H14O8	Feruloylmalic acid	Phenolic acids	Phenolic acids	-	3	117438	320707	1.03173	0.0020911	0.00499616	2.73086	1.44936	up
MWS5083	C17H21N4O9P	Flavin Single Nucleotide(FMN)	Nucleotides and derivatives	Nucleotides and derivatives	6184-17-4	1	160657	439510	1.05177	0.000101094	0.00104967	2.73571	1.45192	up
Hmqp005455	C18H32O3	15(R)-Hydroxylinoleic Acid	Lipids	Free fatty acids	177931-23-6	3	81813	224407	1.05007	0.000394685	0.00192322	2.74292	1.45571	up
Zmzn003953	C18H30O4	13(s)-hydroperoxy-(9z,11e,15z)-octadecatrienoic acid	Lipids	Free fatty acids	67597-26-6	1	296193	813433	1.04721	6.06848e-05	0.000854013	2.74629	1.45748	up
pma0702	C29H39N3O8	N1,N8-Bis(sinapoyl)spermidine	Alkaloids	Phenolamine	-	3	6780400	18682000	1.0577	3.32968e-06	0.000206375	2.75529	1.46221	up
pmp001285	C8H4O3	Phthalic anhydride	Phenolic acids	Phenolic acids	85-44-9	1	1.95673e+06	5417200	1.05665	0.000230242	0.00153173	2.76849	1.4691	up
mws0751	C13H26O2	Tridecanoic Acid	Lipids	Free fatty acids	638-53-9	3	2941.37	8146.7	1.05009	0.00232966	0.0054261	2.7697	1.46973	up
pmb0808	C16H16O9	Esculetin-6-O-quinic acid	Lignans and Coumarins	Coumarins	-	3	328713	915993	1.05018	0.00177946	0.00453435	2.7866	1.47851	up
mws1212	C11H12O4	Ferulic acid methyl ester	Phenolic acids	Phenolic acids	2309-07-1	3	23510	65897.3	1.02768	0.0017189	0.00442152	2.80295	1.48695	up
mws0230	C4H9NO3	L-Threonine	Amino acids and derivatives	Amino acids and derivatives	72-19-5	3	1215100	3.44263e+06	1.04356	0.000352957	0.00184827	2.83321	1.50244	up
Hmqp005411	C18H32O3	9-Oxo-12Z-Octadecenoic acid	Lipids	Free fatty acids	112543-32-5	3	81122.3	232853	1.04378	0.00177926	0.00453435	2.8704	1.52125	up
pme0006	C5H9NO2	L-Proline	Amino acids and derivatives	Amino acids and derivatives	147-85-3	1	12278000	3.52777e+07	1.05551	1.94679e-05	0.000499774	2.87324	1.52268	up
Zmhn000593	C35H46O20	Magnoloside B	Phenolic acids	Phenolic acids	-	2	534033	1537000	1.04543	0.0118681	0.0170199	2.8781	1.52512	up
Hmsp000364	C7H13NO2	L-Cyclopentylglycine	Amino acids and derivatives	Amino acids and derivatives	2521-84-8	3	70950.7	204723	1.02593	0.00868614	0.0130814	2.88543	1.52879	up
mws0567	C5H11N3O2	4-Guanidinobutyric acid	Organic acids	Organic acids	463-00-3	3	867997	2543000	1.05504	2.41811e-05	0.000499774	2.92973	1.55077	up
Hmhp001812	C11H15N5O4	2'-O-Methyladenosine	Nucleotides and derivatives	Nucleotides and derivatives	2140-79-6	1	232470	681307	1.05081	2.39755e-05	0.000499774	2.93073	1.55126	up
pmb3079	C8H16NO9P	N-Acetyl-D-glucosamine-1-phosphate	Others	Saccharides and Alcohols	6866-69-9	3	76400.3	224320	1.05115	0.00134801	0.00374411	2.93611	1.55391	up
mws0847	C6H7N5	1-Methyladenine	Nucleotides and derivatives	Nucleotides and derivatives	5142-22-3	3	48145	141813	1.04481	0.0056707	0.00963325	2.94555	1.55854	up
Hmln001931	C32H42O16	Matairesinol-4,4'-di-O-glucoside	Lignans and Coumarins	Lignans	-	2	30366.3	89758.7	1.02846	0.00661856	0.0107387	2.95586	1.56358	up
MWS2413	C5H9NO3	N-acetyl-beta-alanine	Amino acids and derivatives	Amino acids and derivatives	3025-95-4	3	9420.3	27906.3	1.01744	0.0016432	0.00428845	2.96236	1.56675	up
mws5041	C8H16N2O3	L-Glycyl-L-isoleucine*	Amino acids and derivatives	Amino acids and derivatives	19461-38-2	3	254887	756533	1.04251	0.000154821	0.00130633	2.96812	1.56955	up
mws0119	C14H28O2	Myristic Acid	Lipids	Free fatty acids	544-63-8	1	2.03443e+06	6091700	1.05189	0.0001369	0.00123655	2.9943	1.58222	up
mws1050	C5H9NO4	O-Acetylserine	Amino acids and derivatives	Amino acids and derivatives	5147-00-2	3	127759	382783	1.00556	0.00641949	0.0105438	2.99614	1.5831	up
pmp001276	C33H56O14	1-Linolenoyl-rac-glycerol-diglucoside	Lipids	Free fatty acids	-	1	321213	978210	1.04803	0.00689728	0.0110575	3.04536	1.60661	up
mws0671	C4H9NO3	L-Homoserine	Amino acids and derivatives	Amino acids and derivatives	672-15-1	3	1.24533e+06	3810000	1.05601	0.00220805	0.00518635	3.05942	1.61326	up
pmb0464	C16H27NO14	L-Aspartic acid-O-diglucoside	Amino acids and derivatives	Amino acids and derivatives	-	3	343313	1.06291e+06	1.01895	0.0325587	0.039361	3.09603	1.63042	up
MWSmce040	C8H8O3	Isovanillin	Phenolic acids	Phenolic acids	621-59-0	3	90133.3	279380	1.03198	0.000691265	0.00254303	3.09963	1.6321	up
pme1383	C8H11NO3	Pyridoxine	Others	Vitamin	65-23-6	3	210423	652853	1.05385	0.00574228	0.00969555	3.10257	1.63346	up
MWS1962	C10H16O	cis-Citral	Organic acids	Organic acids	5392-40-5	3	14091	43988	1.04256	0.00205378	0.00494956	3.12171	1.64234	up
mws0976	C9H12N2O6	β-Pseudouridine	Nucleotides and derivatives	Nucleotides and derivatives	1445-07-4	3	36450.7	113897	1.04555	0.000162667	0.00131914	3.12468	1.64371	up
HJN087	C21H22O10	Naringenin-4'-O-glucoside	Flavonoids	Flavanones	-	2	32807	102544	1.03459	0.000382622	0.00190624	3.12568	1.64417	up
pme0230	C10H13N5O4	Adenosine	Nucleotides and derivatives	Nucleotides and derivatives	58-61-7	1	419140	1316900	1.05723	0.00186327	0.00469287	3.14191	1.65164	up
mws0224	C5H11NO2S	DL-Methionine	Amino acids and derivatives	Amino acids and derivatives	59-51-8	3	1813000	5699400	1.05677	0.000851301	0.00288009	3.14363	1.65243	up
Lmhp008273	C20H40NO7P	LysoPE 15:1(2n isomer)	Lipids	LPE	-	3	14228.3	44775.3	1.0527	1.55883e-05	0.000458062	3.14691	1.65394	up
pme3207	C6H6O4	Muconic acid	Organic acids	Organic acids	1119-72-8	3	2303200	7.25113e+06	1.05033	2.73843e-05	0.000533755	3.14829	1.65457	up
pme0243	C5H8O4	Glutaric acid	Organic acids	Organic acids	110-94-1	3	290270	921447	1.04197	0.00167804	0.0043457	3.17445	1.66651	up
pmf0348	C10H20O3	2,6-Dimethyl-7-octene-2,3,6-triol	Others	Saccharides and Alcohols	73815-21-1	3	179123	570557	1.05028	0.00933388	0.013845	3.18527	1.67142	up
pme2890	C8H16N2O4S2	L-Homocystine	Amino acids and derivatives	Amino acids and derivatives	626-72-2	3	14837	47333.3	1.03152	0.0314609	0.0382001	3.19022	1.67366	up
MWSmce295	C9H12N2O6	1-beta-D-Arabinofuranosyluracil	Nucleotides and derivatives	Nucleotides and derivatives	3083-77-0	3	167867	536517	1.05481	0.00026927	0.00163063	3.19609	1.67631	up
mws0359	C15H30O2	Pentadecanoic Acid	Lipids	Free fatty acids	1002-84-2	1	634583	2043800	1.0572	0.000301702	0.00173926	3.2207	1.68737	up
Lmrj002087	C10H18N2O5	L-Isoleucyl-L-Aspartate	Amino acids and derivatives	Amino acids and derivatives	-	1	216557	701683	1.0437	7.67424e-05	0.000936932	3.24018	1.69608	up
pme2960	C15H12O5	Naringenin chalcone	Flavonoids	Chalcones	73692-50-9	3	6600.9	21625.3	1.03776	0.0150759	0.0206273	3.27612	1.71199	up
pme1210	C5H11NO2S	L-Methionine	Amino acids and derivatives	Amino acids and derivatives	63-68-3	1	1866900	6.20193e+06	1.04831	0.0146579	0.0202047	3.32205	1.73207	up
pmn001492	C11H8O3	Ayapin	Lignans and Coumarins	Coumarins	494-56-4	2	89687.7	300807	1.05466	0.00416024	0.00779047	3.35394	1.74586	up
Hmqn002118	C9H6O3	7-Hydroxycoumarin	Lignans and Coumarins	Lignans	93-35-6	3	87125	293383	1.04193	0.0137334	0.0192406	3.36738	1.75163	up
pmb0296	C21H40O4	1-Oleoyl-Sn-Glycerol	Lipids	Glycerol ester	129784-87-8	3	25231.3	84978	1.05215	0.00239115	0.00545536	3.36796	1.75187	up
Lmhp008718	C25H48NO7P	LysoPC 17:2	Lipids	LPC	-	1	64403.7	220023	1.05046	6.05692e-05	0.000854013	3.41632	1.77244	up
MWS1771	C10H13NO3	L-Tyrosine methyl ester	Amino acids and derivatives	Amino acids and derivatives	1080-06-4	3	31198.7	106640	1.03589	0.00068865	0.00254183	3.41811	1.7732	up
pmb0374	C5H5N5	2-Aminopurine	Nucleotides and derivatives	Nucleotides and derivatives	452-06-2	1	68772	235447	1.05086	0.000215347	0.00147686	3.42358	1.77551	up
Lmhp002031	C12H24N2O3	L-Leucyl-L-Leucine	Amino acids and derivatives	Amino acids and derivatives	3303-31-9	1	453460	1.58127e+06	1.05452	0.000729301	0.00260532	3.48711	1.80203	up
Zmdp001647	C10H18N2O5	γ-Glutamyl-L-valine	Amino acids and derivatives	Amino acids and derivatives	-	1	113223	395240	1.0554	2.79187e-06	0.00019386	3.4908	1.80356	up
pmb0855	C24H50NO7P	LysoPC 16:0	Lipids	LPC	17364-16-8	1	2.08323e+06	7.29383e+06	1.0585	0.00030214	0.00173926	3.50121	1.80785	up
mws4176	C12H16N2O3	L-Alanyl-L-Phenylalanine	Amino acids and derivatives	Amino acids and derivatives	3061-90-3	3	72518	254840	1.03895	0.0125809	0.0178511	3.51416	1.81318	up
pme0513	C5H12O5	Xylitol	Others	Saccharides and Alcohols	87-99-0	3	30605	110230	1.05329	0.00237197	0.00545536	3.6017	1.84868	up
Lmbn002072	C7H12O4	2-Propylsuccinic acid	Organic acids	Organic acids	618-57-5	3	19166	69871.3	1.03773	0.0316938	0.0384408	3.64559	1.86615	up
pmd0132	C24H50NO7P	LysoPC 16:0(2n isomer)	Lipids	LPC	-	1	1915200	6.99037e+06	1.05741	0.000257203	0.00161442	3.64994	1.86787	up
Zmyn004732	C18H30O3	2R-hydroxy-9Z,12Z,15Z-octadecatrienoic acid	Lipids	Free fatty acids	-	3	16555.7	60727	1.05578	5.46225e-05	0.000809141	3.66805	1.87501	up
MWSmce278	C21H26O3	Acitretin	Others	Vitamin	55079-83-9	2	2892.73	10621.3	1.04701	0.00366349	0.0071406	3.67172	1.87646	up
mws0438	C5H12O5	L-Arabitol	Others	Saccharides and Alcohols	7643-75-6	3	42635.7	157420	1.04647	0.000185974	0.00139409	3.69221	1.88449	up
Lmtn004049	C15H20O4	Abscisic acid	Organic acids	Organic acids	21293-29-8	3	63649.3	235863	1.0567	2.51109e-06	0.00019386	3.70567	1.88973	up
MWSslk108	C9H17NO4	O-Acetyl-L-carnitine	Alkaloids	Alkaloids	3040-38-8	2	1.80997e+06	6.71423e+06	1.04832	0.000653357	0.00244404	3.70959	1.89126	up
pme1712	C11H20N2O6	L-Saccharopine	Amino acids and derivatives	Amino acids and derivatives	997-68-2	3	181913	676640	1.05794	0.000511784	0.00216195	3.71957	1.89514	up
Wmzn000227	C6H10O4	2,2-Dimethylsuccinic acid	Organic acids	Organic acids	597-43-3	3	75099	279637	1.03934	8.63144e-05	0.00100942	3.72357	1.89669	up
pmb0325	C17H27N3O3	Feruloylspermidine	Alkaloids	Phenolamine	-	3	14728.3	55726.7	1.02248	0.0246178	0.0308347	3.78364	1.91977	up
HJAP052	C10H12O4	2,4,5-Trimethoxybenzaldehyde	Phenolic acids	Phenolic acids	4460-86-0	3	7548.17	28750.3	1.05687	0.00278781	0.00593345	3.80892	1.92938	up
pmn001382	C25H24O12	Isochlorogenic acid A	Phenolic acids	Phenolic acids	2450-53-5	1	7.90943e+06	30148000	1.05602	0.000260461	0.00162568	3.81165	1.93042	up
ML10171848	C5H8O5	D-Arabinono-1,4-lactone	Others	Saccharides and Alcohols	2782-09-4	2	153760	587353	1.05405	0.00404885	0.00765012	3.81994	1.93355	up
pmb0883	C23H48NO7P	LysoPE 18:0	Lipids	LPE	69747-55-3	3	86581.7	335180	1.05575	0.00253547	0.00558911	3.87126	1.9528	up
MWS0442	C18H32O16	Maltotriose	Others	Saccharides and Alcohols	1109-28-0	1	114871	452593	1.03742	0.00811931	0.0125685	3.94003	1.9782	up
Zmhn001793	C15H18O9	6-O-Caffeoyl-D-glucose*	Phenolic acids	Phenolic acids	-	2	449790	1.78323e+06	1.0577	0.00141409	0.0038412	3.96459	1.98717	up
mws4175	C6H8O6	D-Glucurono-6,3-lactone	Others	Saccharides and Alcohols	32449-92-6	3	30478.3	120863	1.04068	0.0220932	0.0282416	3.96555	1.98752	up
Zmhn001446	C28H36O13	Syringaresinol-4'-O-glucopyranosid	Lignans and Coumarins	Lignans	-	3	170530	680297	1.04544	0.000347848	0.00184827	3.98931	1.99614	up
pme3827	C9H11NO4	3,4-Dihydroxy-L-phenylalanine (L-Dopa)	Amino acids and derivatives	Amino acids and derivatives	59-92-7	3	128093	514337	1.05643	0.00241126	0.00545536	4.01533	2.00552	up
pmb1754	C5H15NO4P+	O-Phosphocholine	Alkaloids	Alkaloids	107-73-3	3	601050	2420300	1.04487	0.0216319	0.0277518	4.02679	2.00963	up
Lmbn005443	C18H30O3	13-KODE; (9Z,11E)-13-Oxooctadeca-9,11-dienoic acid	Lipids	Free fatty acids	54739-30-9	3	17685	71669	1.0533	6.70868e-06	0.000324058	4.05253	2.01882	up
Lmbn005662	C18H32O3	9(10)-EpOME;(9R,10S)-(12Z)-9,10-Epoxyoctadecenoic acid	Lipids	Free fatty acids	16833-56-0	1	140333	571690	1.05821	0.00015166	0.00130616	4.0738	2.02638	up
Lmbn005487	C18H34O4	12,13-DHOME; (9Z)-12,13-Dihydroxyoctadec-9-enoic acid	Lipids	Free fatty acids	263399-35-5	1	28102.7	116370	1.02066	0.00439927	0.0081059	4.14089	2.04994	up
mws0617	C8H14O2S2	Lipoic acid	Organic acids	Organic acids	62-46-4	3	1053.13	4361.03	1.01273	0.000370284	0.00187847	4.14102	2.04999	up
MWStz043	C26H26O12	3,4-Di-O-caffeoylquinic acid methyl ester	Phenolic acids	Phenolic acids	114637-83-1	3	27834.3	116473	1.04073	0.0195516	0.0254652	4.1845	2.06505	up
Lmbp000668	C6H5NO2	Isonicotinic acid	Others	Vitamin	55-22-1	2	83118	350510	1.04159	7.00309e-05	0.000909314	4.21702	2.07622	up
pme1178	C10H13N5O5	Guanosine	Nucleotides and derivatives	Nucleotides and derivatives	118-00-3	1	5.54533e+06	2.35423e+07	1.05693	0.00020861	0.00146569	4.24543	2.08591	up
pme3382	C6H11NO4	N-Acetyl-L-threonine	Amino acids and derivatives	Amino acids and derivatives	17093-74-2	3	14907	63341.7	1.00358	0.0412836	0.0487937	4.24912	2.08716	up
ML10180524	C9H13N3O5	Cytarabine	Nucleotides and derivatives	Nucleotides and derivatives	147-94-4	3	973313	4.17323e+06	1.05708	0.000162009	0.00131914	4.28766	2.10019	up
pmc0960	C28H50NO7P	LysoPC 20:4	Lipids	LPC	-	3	19750.7	84739.7	1.03934	0.000343712	0.00184148	4.29047	2.10114	up
Zmpn000095	C6H15O9P	Sorbitol-6-phosphate	Others	Saccharides and Alcohols	20479-58-7	3	21129	90738.3	1.03089	0.00283572	0.00597701	4.29449	2.10249	up
Wmhn003276	C25H26O12	4,5,8-Trihydroxy-α-tetralone 5-O-D-[6'-O-(4''-acetoxylbenzoyl)]glucoside	Quinones	Quinones	-	2	237293	1019360	1.05611	0.00148917	0.0039486	4.29578	2.10292	up
pmb2786	C18H30O3	9-Hydroxy-10,12,15-octadecatrienoic acid	Lipids	Free fatty acids	89886-42-0	3	17039	73485	1.05653	0.000115837	0.00113889	4.31275	2.10861	up
pme0490	C6H5NO2	Nicotinic acid (Vitamin B3)	Others	Vitamin	59-67-6	2	79811	347310	1.04646	0.00358932	0.00700832	4.35166	2.12156	up
pmc0281	C15H21N5O8	Ribosyladenosine	Nucleotides and derivatives	Nucleotides and derivatives	-	3	118337	516217	1.05824	5.94336e-07	9.43296e-05	4.36227	2.12508	up
Lmsp004137	C15H12O6	3,4,2',4',6'-Pentahydroxychalcone	Flavonoids	Chalcones	73692-51-0	3	20481.3	90027.7	1.03377	0.00343548	0.00684017	4.3956	2.13606	up
mws2218	C8H10N4O2	Caffeine	Alkaloids	Alkaloids	58-08-2	1	39348	177763	1.03786	0.00852641	0.013007	4.51772	2.1756	up
Zmpn000638	C4H9N3O2	3-Guanidinopropionic acid	Organic acids	Organic acids	353-09-3	3	35587	161330	1.04309	0.00214603	0.00510544	4.5334	2.18059	up
MWS0687	C7H8N2O2	1-Methyl-6-Oxo-1,6-Dihydropyridine-3-Carboxamide	Alkaloids	Pyridine alkaloids	701-44-0	3	8401.5	38551	1.05352	0.00558399	0.00951506	4.58859	2.19805	up
Lmqn000432	C9H19O11P	1-(sn-Glycero-3-phospho)-1D-myo-inositol	Others	Saccharides and Alcohols	-	1	1.55607e+06	7.15037e+06	1.04769	0.0106257	0.0154518	4.59515	2.20011	up
pme2693	C6H14N2O	N-Acetylputrescine	Alkaloids	Alkaloids	18233-70-0	3	28880	133007	1.02253	0.000264798	0.00163063	4.60549	2.20336	up
ML10177402	C7H7NO3	4-Aminosalicylic acid	Phenolic acids	Phenolic acids	65-49-6	3	16422.7	75818	1.04279	0.0195379	0.0254652	4.61667	2.20685	up
mad1424	C17H14O13	Ditartaroyl-hydroxycoumarin	Lignans and Coumarins	Coumarins	-	3	378847	1.77327e+06	1.05694	7.46757e-06	0.000345686	4.6807	2.22672	up
mws0213	C5H12O5	Ribitol	Others	Saccharides and Alcohols	488-81-3	3	44189.7	207747	1.05208	0.00372846	0.0072401	4.70125	2.23304	up
pme3732	C9H13N3O5	Cytidine	Nucleotides and derivatives	Nucleotides and derivatives	65-46-3	3	536887	2.52487e+06	1.05666	1.30925e-05	0.000424239	4.70279	2.23352	up
Lmgn002253	C31H36O18	Syringoylcaffeoylquinic acid-D-glucose	Phenolic acids	Phenolic acids	-	2	189473	893383	1.05534	0.00218075	0.00514398	4.71509	2.23728	up
Lmhp001461	C11H20N2O3	L-Prolyl-L-Leucine	Amino acids and derivatives	Amino acids and derivatives	52899-07-7	1	414973	1.97803e+06	1.05621	0.00140922	0.0038412	4.76665	2.25298	up
MWSmce333	C10H13N5O5	Crotonoside; 2-Hydroxyadenosine	Nucleotides and derivatives	Nucleotides and derivatives	1818-71-9	3	391807	1909100	1.05557	0.000463948	0.00205357	4.87256	2.28468	up
pmn001420	C15H18O9	1-O-[(E)-Caffeoyl]-D-glucose*	Phenolic acids	Phenolic acids	-	2	416600	2030900	1.05321	0.0010522	0.00325625	4.87494	2.28538	up
pmd0136	C26H54NO7P	LysoPC 18:0(2n isomer)	Lipids	LPC	-	1	122917	604390	1.0542	0.000702407	0.00255861	4.91707	2.2978	up
Zmdp002216	C11H20N2O5	L-γ-Glutamyl-L-leucine	Amino acids and derivatives	Amino acids and derivatives	2566-39-4	1	196093	964957	1.05571	0.00298054	0.00616644	4.92091	2.29892	up
pmb0501	C5H14N4	Agmatine	Alkaloids	Alkaloids	306-60-5	3	24304.3	121917	1.0524	0.00391976	0.0074658	5.01625	2.32661	up
pme1313	C11H12N2O4	N'-Formylkynurenine	Amino acids and derivatives	Amino acids and derivatives	1022-31-7	3	37050.3	186567	1.05687	0.000109244	0.00110336	5.03549	2.33213	up
MWS0205	C4H6N4O3	Allantoin	Organic acids	Organic acids	97-59-6	3	124889	633270	1.01431	0.00812257	0.0125685	5.07068	2.34218	up
mws0146	C7H7NO2	Nicotinic Acid Methyl Ester(Methyl Nicotinate)	Alkaloids	Pyridine alkaloids	93-60-7	3	8694	45107	1.01319	0.0217971	0.0278993	5.18829	2.37526	up
pme0264	C10H14N2O5	Thymidine	Nucleotides and derivatives	Nucleotides and derivatives	50-89-5	3	149427	787003	1.05715	0.00148318	0.00394213	5.26682	2.39693	up
pme3351	C6H11NO3	Allysine(6-Oxo DL-Norleucine)	Amino acids and derivatives	Amino acids and derivatives	1962-83-0	3	16752	88891.3	1.0349	0.0212365	0.027276	5.30631	2.40771	up
MWSmce096	C15H22O	Nootkatone	Terpenoids	Sesquiterpenoids	4674-50-4	2	60202.7	319957	1.05802	2.67332e-06	0.00019386	5.31466	2.40998	up
Rfmb26201	C30H38O14	Syringaresinol-4'-O-(6''-acetyl)glucoside	Lignans and Coumarins	Lignans	-	2	15898.7	84624	1.05395	9.96608e-06	0.00039544	5.32271	2.41216	up
Lmhp010515	C25H52NO7P	LysoPC 17:0(2n isomer)	Lipids	LPC	-	1	35920.7	192573	1.05404	0.00600912	0.0100242	5.36107	2.42252	up
mws1297	C13H18O6	Benzyl glucoside	Phenolic acids	Phenolic acids	4304-12-5	2	26079	140787	1.04607	0.00338985	0.00677361	5.39847	2.43255	up
mws0340	C6H8O4	2,3-Dimethylsuccinic acid	Organic acids	Organic acids	13545-04-5	3	9936.77	54299.7	1.01803	0.00843004	0.0129005	5.46452	2.45009	up
MWS20194	C9H8O2	Cinnamic acid	Phenolic acids	Phenolic acids	140-10-3	3	8900.27	49447.3	1.03739	0.000934011	0.00300779	5.55571	2.47397	up
Lmgn002250	C31H34O17	Dicaffeoylquinic acid-O-glucoside	Phenolic acids	Phenolic acids	-	2	169220	959243	1.04764	0.000199857	0.00142019	5.66862	2.503	up
pme0376	C15H12O5	Naringenin (5,7,4'-Trihydroxyflavanone)	Flavonoids	Flavanones	480-41-1	3	12177.3	69438.7	1.05323	0.00262101	0.00573359	5.70229	2.51154	up
mws0628	C7H6O2	4-Hydroxybenzaldehyde	Phenolic acids	Phenolic acids	123-08-0	3	38128.7	218253	1.05744	0.0019287	0.00476174	5.72413	2.51706	up
mws0914	C15H12O5	Pinobanksin	Flavonoids	Flavanonols	548-82-3	3	12553.7	71890	1.05434	0.00269428	0.00578795	5.72661	2.51768	up
pmb2643	C14H26O2	Myristoleic acid	Lipids	Free fatty acids	544-64-9	1	8598.73	49365.3	1.04402	0.000183642	0.00139409	5.741	2.5213	up
mws0470	C4H6O4	Methylmalonic acid	Organic acids	Organic acids	516-05-2	1	1043510	6.02493e+06	1.05559	0.000354279	0.00184827	5.77372	2.5295	up
mws0192	C4H6O4	Succinic acid	Organic acids	Organic acids	110-15-6	1	1.03851e+06	6.03607e+06	1.05458	0.000223701	0.00150625	5.81222	2.53909	up
pme2914	C6H10O5	3-Hydroxy-3-methylpentane-1,5-dioic acid	Amino acids and derivatives	Amino acids and derivatives	503-49-1	3	152973	890013	1.05426	0.00742287	0.0117142	5.81809	2.54055	up
MWS4295	C18H36O3	DL-2-hydroxystearic acid	Lipids	Free fatty acids	629-22-1	1	104502	613917	1.05453	0.000873879	0.00291913	5.87467	2.55451	up
pmb0751	C16H16O7	Trans-5-O-(p-Coumaroyl)shikimate	Phenolic acids	Phenolic acids	-	3	6758.73	40310	1.00626	0.00101717	0.00317438	5.96414	2.57631	up
MWS4354	C11H15N5O4	N6-methyladenosine	Nucleotides and derivatives	Nucleotides and derivatives	1867-73-8	1	58093	346673	1.05768	5.44326e-05	0.000809141	5.96756	2.57714	up
MWSslk154	C12H20O7	Triethyl citrate	Organic acids	Organic acids	77-93-0	3	126423	759037	1.05816	0.00142245	0.0038545	6.00393	2.58591	up
Zmyn005384	C18H36O3	2R-Hydroxyoctadecanoic Acid	Lipids	Free fatty acids	26633-48-7	1	103415	621560	1.05691	0.000508568	0.00215794	6.01035	2.58745	up
mws0255	C4H5N3O	Cytosine	Nucleotides and derivatives	Nucleotides and derivatives	71-30-7	3	61357.3	369737	1.05411	0.00853765	0.013007	6.02596	2.59119	up
Lmcn009122	C16H30O2	(7Z)-Hexadecenoic acid*	Lipids	Free fatty acids	2416-19-5	1	9504.33	58697	1.05277	0.00579138	0.00974882	6.17581	2.62663	up
pmb0962	C10H22N2O4	L-Lysine-Butanoic Acid	Amino acids and derivatives	Amino acids and derivatives	80407-71-2	3	61475	380150	1.01862	0.0554093	0.0637924	6.18381	2.6285	up
pme0183	C5H5N5O	Isoguanine	Nucleotides and derivatives	Nucleotides and derivatives	3373-53-3	1	49536	311140	1.05212	0.0118811	0.0170199	6.28109	2.65101	up
Hmln002355	C27H34O12	5'-Methoxymatairesinoside	Lignans and Coumarins	Lignans	1691201-82-7	2	17641.3	111393	1.05391	3.30335e-05	0.000632762	6.31434	2.65863	up
Zmcn005156	C26H26O12	4,5-O-Dicaffeoylquinic Acid Methyl Ester	Phenolic acids	Phenolic acids	-	3	64901	422670	1.05383	0.000335102	0.00182499	6.51253	2.70322	up
pme0275	C5H8O3	4-Oxopentanoic Acid	Organic acids	Organic acids	123-76-2	3	9225.37	60223	1.05375	0.00111843	0.00335831	6.52798	2.70664	up
Lmqp000873	C4H4O3	Succinic anhydride	Organic acids	Organic acids	108-30-5	2	45806	299670	1.03604	0.000894226	0.0029393	6.54216	2.70977	up
Lmbn004240	C18H34O5	9,10-Dihydroxy-12,13-epoxyoctadecanoic acid	Lipids	Free fatty acids	-	1	11693	77341.3	1.05642	4.27838e-07	8.79716e-05	6.61433	2.72559	up
pmb2640	C12H24O2	Dodecanoic acid (Lauric acid)	Lipids	Free fatty acids	143-07-7	1	168860	1143100	1.05755	0.000414526	0.0019432	6.76951	2.75905	up
pmn001642	C23H20O13	Kaempferol-3-O-(2''-O-acetyl)glucuronide	Flavonoids	Flavonols	-	3	687997	4712000	1.05101	0.00277143	0.00590991	6.84887	2.77587	up
Lmbn000216	C5H8O5	3-Methylmalic acid	Organic acids	Organic acids	152204-30-3	1	350963	2.41147e+06	1.05861	9.00371e-05	0.00102073	6.87099	2.78052	up
pme1216	C6H5NO2	2-Picolinic acid	Organic acids	Organic acids	98-98-6	3	34558.3	239680	1.04668	9.6424e-06	0.00039544	6.93552	2.794	up
pmb3093	C16H16O9	Esculetin-7-O-quinic acid	Lignans and Coumarins	Coumarins	-	3	214073	1.48517e+06	1.05811	0.000662194	0.00246878	6.93765	2.79445	up
Lmhp009368	C30H50NO7P	LysoPC 22:6	Lipids	LPC	-	3	6991.1	48561	1.04776	8.71843e-06	0.000372545	6.94612	2.79621	up
Lmhp011549	C28H56NO7P	LysoPC 20:1	Lipids	LPC	-	3	26392	186040	1.05357	1.59075e-06	0.000160665	7.04911	2.81744	up
Zmyn000230	C5H8O5	2-Dehydro-3-deoxy-L-arabinonate	Others	Saccharides and Alcohols	-	1	318557	2249000	1.04957	0.00525834	0.00912814	7.05997	2.81966	up
pme1286	C14H20N6O5S	S-(5'-Adenosy)-L-homocysteine	Amino acids and derivatives	Amino acids and derivatives	979-92-0	3	32141	227150	1.04727	0.000480476	0.00207475	7.0673	2.82116	up
pmb0197	C11H15N5O5	N7-Methylguanosine	Nucleotides and derivatives	Nucleotides and derivatives	20244-86-4	3	64203.3	456110	1.05274	0.00402098	0.00762339	7.10415	2.82866	up
pme2596	C8H9NO4	4-Pyridoxic acid	Others	Vitamin	82-82-6	3	54673.3	390763	1.05754	0.000219359	0.00149514	7.14724	2.83739	up
Zmhn000892	C13H18O8	4-O-Glucosyl-3,4-dihydroxybenzyl alcohol	Phenolic acids	Phenolic acids	-	2	124433	898227	1.05789	3.71512e-06	0.000206375	7.21854	2.85171	up
mws0126	C26H54NO7P	LysoPC 18:0	Lipids	LPC	19420-57-6	1	511140	3712400	1.05746	0.0032605	0.00657425	7.26298	2.86056	up
Zmyn000247	C5H8O5	2-Hydroxyglutaric Acid	Organic acids	Organic acids	13095-48-2	1	323120	2.41147e+06	1.05779	0.001998	0.00484667	7.46307	2.89977	up
Zmyn005252	C17H34O3	3-Hydroxy-palmitic acid methyl ester	Lipids	Free fatty acids	51883-36-4	1	30790.7	230363	1.05344	3.68048e-05	0.000675642	7.4816	2.90335	up
mws2212	C9H8O4	Caffeic acid	Phenolic acids	Phenolic acids	331-39-5	2	487020	3.72857e+06	1.05766	0.00019308	0.00139409	7.65588	2.93657	up
pmd0130	C22H46NO7P	LysoPC 14:0	Lipids	LPC	20559-16-4	1	129007	989240	1.05862	0.000236826	0.00154928	7.66813	2.93887	up
pmn001369	C32H42O17	1-Hydroxypineolin Diglucoside	Lignans and Coumarins	Lignans	-	3	21511.3	165120	1.05221	2.42588e-06	0.00019386	7.67595	2.94035	up
Lmmn002179	C14H18O8	Methyl salicylate-2-O-glucoside	Phenolic acids	Phenolic acids	10019-60-0	2	129533	1.00109e+06	1.05688	0.000555761	0.00225468	7.72841	2.95017	up
mws0055	C20H20O7	Tangeretin (4',5,6,7,8-Pentamethoxyflavone)	Flavonoids	Flavones	481-53-8	3	3679.27	28765.7	1.0571	0.00256784	0.00564925	7.81832	2.96686	up
pme1194	C9H13N3O4	2'-Deoxycytidine	Nucleotides and derivatives	Nucleotides and derivatives	951-77-9	3	40559.7	320727	1.05273	0.00663035	0.0107387	7.90753	2.98323	up
Lmhp010099	C30H52NO7P	LysoPC 22:5	Lipids	LPC	-	3	2875.4	22831.7	1.05509	0.00633339	0.0104581	7.94034	2.9892	up
pmn001352	C19H22O9	6-Hydroxyrumicin-8-O-D-glucoside	Quinones	Anthraquinone	-	2	50793.7	409750	1.05145	0.000785497	0.00272715	8.06695	3.01202	up
MWSslk120	C11H13NO3	N-Acetyl-DL-phenylalanine	Amino acids and derivatives	Amino acids and derivatives	2901-75-9	3	47050	380913	1.0544	0.000200693	0.00142019	8.09593	3.0172	up
Zmsp001834	C8H8O4	2,6-Dimethoxy-1,4-benzoquinone	Quinones	Quinones	530-55-2	3	111423	907087	1.05586	0.000244421	0.00155173	8.14093	3.02519	up
mws0159	C9H8O3	Phenylpyruvic acid	Organic acids	Organic acids	156-06-9	3	172920	1.41667e+06	1.05722	0.000868106	0.0029138	8.19261	3.03432	up
pmb2406	C25H52NO7P	LysoPC 17:0	Lipids	LPC	50930-23-9	1	129013	1078200	1.05777	0.000418406	0.00195315	8.35728	3.06303	up
pme3096	C3H5NO4	Aminomalonic acid	Organic acids	Organic acids	1068-84-4	3	217770	1.82327e+06	1.05675	0.00461102	0.00839811	8.37244	3.06565	up
pmp000127	C28H32O16	Chrysoeriol-6,8-di-C-glucoside	Flavonoids	Flavonoid carbonoside	-	2	35847.3	303407	1.0573	0.00353516	0.00695144	8.46386	3.08132	up
MWSmce548	C5H11NO2	Betaine	Alkaloids	Alkaloids	107-43-7	2	365157	3093400	1.05768	0.000310029	0.00175008	8.47143	3.08261	up
pme0295	C6H11NO3	4-Acetamidobutyric acid	Organic acids	Organic acids	3025-96-5	3	61624.3	523697	1.05065	1.11647e-05	0.000404802	8.49821	3.08716	up
pmb2979	C25H26O14	Hesperetin-7-O-(6''-malonyl)glucoside	Flavonoids	Flavanones	-	3	5982.93	51349.7	1.04942	0.0104876	0.015271	8.58269	3.10143	up
mws0361	C16H30O2	Palmitoleic Acid*	Lipids	Free fatty acids	373-49-9	1	5247.07	45789.7	1.05524	0.000176022	0.00137744	8.72672	3.12544	up
pme0124	C7H12N2O3	L-Glycyl-L-proline	Amino acids and derivatives	Amino acids and derivatives	704-15-4	3	14819.4	129987	1.02673	0.011711	0.0168535	8.77139	3.1328	up
mws0376	C4H4O4	Fumaric acid	Organic acids	Organic acids	110-17-8	3	148840	1313500	1.0504	6.45264e-05	0.000854013	8.82491	3.14158	up
Lmhp009682	C30H52NO7P	LysoPC 22:5(2n isomer)	Lipids	LPC	-	3	2377.3	21062.7	1.01956	0.00129526	0.00363392	8.85991	3.14729	up
Hmyn001360	C18H20O4	Doitungbiphenyl A	Phenolic acids	Phenolic acids	-	2	34504.3	306713	1.05066	0.00249837	0.00554029	8.88913	3.15204	up
pmb0964	C16H23N5O5	Isopentenyladenine-7-N-glucoside	Nucleotides and derivatives	Nucleotides and derivatives	-	3	31604.3	287980	1.0455	0.0139166	0.0194727	9.11204	3.18777	up
Lmtn003096	C26H36O11	Secoisolariciresinol 4-O-glucoside	Lignans and Coumarins	Lignans	-	3	42929.7	394163	1.05371	0.00145992	0.00393683	9.18161	3.19875	up
pmp000241	C27H28O17	Luteolin-6-C-(2''-glucuronyl)glucoside	Flavonoids	Flavonoid carbonoside	-	3	11349.3	105531	1.05064	0.000851432	0.00288009	9.29843	3.21699	up
Lmhp001732	C14H18N2O3	L-Prolyl-L-Phenylalanine	Amino acids and derivatives	Amino acids and derivatives	13589-02-1	1	63057.3	597540	1.05699	0.00439951	0.0081059	9.47614	3.2443	up
Zmhn002227	C17H22O10	4-O-Glucosyl-sinapate	Phenolic acids	Phenolic acids	-	2	159890	1.52627e+06	1.05818	0.000274291	0.00163063	9.54573	3.25486	up
pme3967	C12H17N5O5	2-(Dimethylamino)guanosine	Nucleotides and derivatives	Nucleotides and derivatives	2140-67-2	1	419713	4.00693e+06	1.0578	0.00024416	0.00155173	9.54683	3.25502	up
mws2108	C16H18O9	Cryptochlorogenic acid (4-O-Caffeoylquinic acid)	Phenolic acids	Phenolic acids	905-99-7	1	1.95343e+06	1.88687e+07	1.05867	0.000250956	0.00158416	9.65923	3.27191	up
Lmcp002302	C12H17N5O5	N6-(2-Hydroxyethyl)adenosine	Nucleotides and derivatives	Nucleotides and derivatives	4338-48-1	1	394520	3.81973e+06	1.05871	0.000237064	0.00154928	9.68198	3.2753	up
Zmzn000079	C4H9O7P	D-Erythrose-4-phosphate	Others	Saccharides and Alcohols	585-18-2	3	28594.7	277120	1.0464	3.48074e-06	0.000206375	9.69132	3.27669	up
Lmbn000193	C3H4O4	Tartronate semialdehyde	Organic acids	Organic acids	2480-77-5	3	26002.3	254300	1.05236	0.00808255	0.0125685	9.77989	3.28982	up
pmn001517	C15H22O8	3,4,5-Trimethoxyphenyl-1-O-Glucoside	Phenolic acids	Phenolic acids	-	2	1.95187e+06	19196000	1.05878	3.76577e-07	8.79716e-05	9.83469	3.29788	up
pmb2211	C19H38N2O3	Cocamidopropyl betaine	Alkaloids	Alkaloids	4292-10-8	1	62361	614847	1.05809	4.75094e-07	8.79716e-05	9.85947	3.30151	up
Lmhp009129	C23H48NO7P	LysoPC 15:0(2n isomer)	Lipids	LPC	-	1	28570.3	292897	1.05796	0.000170544	0.00135339	10.2518	3.3578	up
Lmgp003270	C16H16O10	Scopoletin-7-O-glucuronide	Lignans and Coumarins	Coumarins	132752-65-9	2	3.94117e+06	4.07783e+07	1.05863	1.77266e-05	0.000492358	10.3468	3.37111	up
pmb3066	C22H26O12	5-O-p-Coumaroylshikimic acid O-glucoside	Phenolic acids	Phenolic acids	-	2	10763.8	113753	1.03019	1.25217e-05	0.000421565	10.5681	3.40165	up
Zmyn004548	C18H28O3	12-Oxo-phytodienoic acid	Lipids	Free fatty acids	85551-10-6	3	2294.67	24265.3	1.05527	0.00281244	0.00597443	10.5747	3.40254	up
pmn001706	C30H48O4	2-Hydroxyoleanolic acid	Terpenoids	Triterpene	26707-60-8	1	36643	391263	1.03967	0.00313495	0.00642607	10.6777	3.41653	up
Wmhn001575	C16H18O8	1,4,8-Trihydroxynaphthalene-1-O-glucoside	Quinones	Quinones	-	2	5357.33	58805.3	1.04717	0.0165758	0.022268	10.9766	3.45636	up
pmb0801	C14H19NO9	4-Pyridoxic acid-O-glucoside	Others	Vitamin	-	1	44061	490437	1.05829	4.5052e-05	0.000770043	11.1309	3.47649	up
Rfmb056	C29H36O13	Medioresinol-4'-O-(6'''-acetyl)glucoside	Lignans and Coumarins	Lignans	-	3	7650.6	85414	1.05735	0.000155208	0.00130633	11.1644	3.48083	up
Lmhp010190	C26H52NO7P	LysoPC 18:1(2n isomer)	Lipids	LPC	-	1	2.81897e+06	3.17823e+07	1.05841	0.000406111	0.00192974	11.2745	3.49499	up
Lmsn003318	C16H20O9	1-O-Feruloyl-β-D-glucose	Phenolic acids	Phenolic acids	7196-71-6	3	47044.3	531217	1.05718	1.80561e-06	0.000167169	11.2918	3.49721	up
Hmtn001120	C14H20O8	5-(2-Hydroxyethyl)-2-O-glucosylphenol	Phenolic acids	Phenolic acids	-	3	144913	1.64807e+06	1.05733	0.000481805	0.00207475	11.3728	3.50751	up
ML10197929	C4H9N3O2	Creatine	Organic acids	Organic acids	57-00-1	3	38541.7	444813	1.04579	0.015409	0.0209284	11.5411	3.52871	up
Lmqp003432	C13H22O3	6,9-Dihydroxy-7-megastigmen-3-one	Terpenoids	Sesquiterpenoids	-	2	83084	977180	1.05426	0.0130777	0.0184617	11.7613	3.55598	up
pmn001705	C30H48O4	3,24-Dihydroxy-17,21-semiacetal-12(13)oleanolic fruit	Terpenoids	Triterpene	-	1	36544.3	431303	1.0382	0.0227564	0.0288612	11.8022	3.56098	up
pme2074	C18H29NO4	Jasmonoyl-L-Isoleucine	Amino acids and derivatives	Amino acids and derivatives	120330-93-0	3	93063.3	1.10157e+06	1.05818	0.000474216	0.00206609	11.8367	3.5652	up
pmb0854	C26H48NO7P	LysoPC 18:3	Lipids	LPC	-	1	92047.3	1.10683e+06	1.05687	0.00653967	0.0106842	12.0246	3.58792	up
Lmhp008742	C28H48NO7P	LysoPC 20:5	Lipids	LPC	162440-04-2	1	4297.27	52096.3	1.04129	0.000767723	0.00268125	12.1231	3.59969	up
ML10176345	C7H8O5	3-Dehydroshikimic acid	Organic acids	Organic acids	2922-42-1	3	54008.7	661513	1.05816	0.000805987	0.0027723	12.2483	3.61451	up
mws1610	C30H48O4	Maslinic acid	Terpenoids	Triterpene	4373-41-5	3	38868.7	476967	1.05173	0.0142268	0.0198069	12.2712	3.61721	up
Lmjp002906	C22H22O12	Rhamnetin-3-O-Glucoside*	Flavonoids	Flavonols	27875-34-9	2	23978	295443	1.04972	1.17673e-06	0.000131278	12.3214	3.6231	up
pmp001270	C24H48NO7P	LysoPC 16:1	Lipids	LPC	76790-27-7	1	25438	314997	1.05205	0.000277603	0.00164052	12.3829	3.63028	up
Hmqp006235	C26H46NO7P	LysoPC 18:4	Lipids	LPC	-	1	5119.23	65055.7	1.05792	9.76908e-05	0.00103366	12.7081	3.66768	up
pmb0302	C2H8NO3P	2-Aminoethylphosphonate	Lipids	Glycerol ester	2041-14-7	3	12364.8	158320	1.0312	0.00356758	0.00698166	12.8041	3.67853	up
pme2380	C5H6O5	α-Ketoglutaric acid	Organic acids	Organic acids	328-50-7	3	80248.3	1039290	1.05555	0.00234562	0.00544046	12.9509	3.69498	up
pmb2999	C22H22O11	Chrysoeriol-5-O-glucoside	Flavonoids	Flavones	-	3	12458.3	161833	1.04476	0.022623	0.0287576	12.99	3.69933	up
Lmjp003090	C17H20O10	Isofraxidin-7-O-glucoside	Lignans and Coumarins	Coumarins	483-91-0	2	14587.3	189700	1.04987	0.00224937	0.0052501	13.0044	3.70093	up
Lmhp008589	C23H42NO7P	LysoPE 18:3(2n isomer)	Lipids	LPE	-	1	223323	2.90643e+06	1.05869	5.21925e-05	0.00080536	13.0145	3.70204	up
pma3724	C17H20O9	1-O-Feruloylquinic acid	Phenolic acids	Phenolic acids	-	3	3.22227e+06	42114000	1.05834	0.000530181	0.00222276	13.0697	3.70815	up
Hmhn003518	C16H20O9	4-O-β-D-glucopyranosylferulic acid	Phenolic acids	Phenolic acids	-	3	43249	567370	1.05498	2.42915e-05	0.000499774	13.1187	3.71355	up
mws1346	C6H11NO4	DL-2-Aminoadipic acid	Alkaloids	Alkaloids	542-32-5	3	251937	3.32973e+06	1.05743	0.000371996	0.00187858	13.2165	3.72427	up
mws0064	C15H12O6	Eriodictyol (5,7,3',4'-Tetrahydroxyflavanone)	Flavonoids	Flavanones	552-58-9	2	17182	228757	1.05204	0.000143561	0.0012663	13.3137	3.73484	up
Lmhp008801	C23H42NO7P	LysoPE 18:3	Lipids	LPE	-	1	218937	2.91843e+06	1.0587	0.000140945	0.00126282	13.33	3.73661	up
Lmhp007840	C27H52NO7P	LysoPC 19:2	Lipids	LPC	-	1	5128.37	70494.7	1.05676	6.01119e-05	0.000854013	13.746	3.78094	up
pme1439	C9H8O3	p-Coumaric acid	Phenolic acids	Phenolic acids	501-98-4	2	48320	675357	1.05507	0.0012436	0.00355176	13.9768	3.80496	up
Lmhp008833	C24H48NO7P	LysoPC 16:1(2n isomer)	Lipids	LPC	-	1	251663	3610300	1.05804	5.25071e-08	2.91677e-05	14.3458	3.84255	up
pme2550	C6H6O6	Cis-Aconitic acid	Organic acids	Organic acids	585-84-2	3	17990	265600	1.058	0.00111184	0.00335755	14.7638	3.88399	up
pme2954	C15H10O7	Quercetin	Flavonoids	Flavonols	117-39-5	3	74128	1.10243e+06	1.05848	0.000144607	0.0012663	14.872	3.89453	up
Zmtn001661	C14H20O8	Vanilloloside	Phenolic acids	Phenolic acids	74950-96-2	2	2.85467e+06	4.26157e+07	1.05783	0.000745774	0.00264714	14.9284	3.89999	up
mws2118	C21H24O10	Phloretin-2'-O-glucoside (Phlorizin)	Flavonoids	Chalcones	60-81-1	2	3785.97	58080.7	1.0465	0.00188391	0.00469287	15.341	3.93932	up
Lmhp009773	C27H46O9	1-α-Linolenoyl-glycerol-3-O-glucoside*	Lipids	Glycerol ester	-	1	1422.6	22261.3	1.04803	0.0065939	0.0107387	15.6483	3.96794	up
pme1184	C10H13N5O4	2'-Deoxyguanosine	Nucleotides and derivatives	Nucleotides and derivatives	961-07-9	3	149277	2.35673e+06	1.05786	0.000183358	0.00139409	15.7877	3.98073	up
Lmsn008888	C30H46O7	2α,3β,19α-Trihydroxyolean-12-en-23,28-dioic acid	Terpenoids	Triterpene	-	2	772.957	12554.7	1.05762	0.00106815	0.00326633	16.2424	4.02169	up
mws0154	C7H10O5	Shikimic acid	Organic acids	Organic acids	138-59-0	1	41111	684790	1.05855	0.000852881	0.00288009	16.6571	4.05807	up
Lmhp009526	C27H46O9	2-α-Linolenoyl-glycerol-1-O-glucoside*	Lipids	Glycerol ester	-	1	1450.1	24378.3	1.05445	0.0010903	0.00331263	16.8115	4.07138	up
HJN055	C21H24O10	Dihydrocharcone-4'-O-glucoside	Flavonoids	Chalcones	-	2	6302.83	106843	1.05781	0.00202791	0.00490852	16.9516	4.08335	up
mws0232	C17H20N4O6	Riboflavin (Vitamin B2)	Others	Vitamin	83-88-5	1	87005	1.50743e+06	1.05507	0.00137663	0.00381125	17.3258	4.11485	up
pmn001372	C33H44O17	Medioresinol-4,4'-di-O-glucoside	Lignans and Coumarins	Lignans	88142-63-6	3	4776.47	85466.3	1.04953	0.00186753	0.00469287	17.8932	4.16134	up
pmb3107	C15H20O10	Glucosyringic Acid	Phenolic acids	Phenolic acids	-	3	43127	773403	1.05794	0.00188021	0.00469287	17.9332	4.16456	up
Lmtn003441	C15H20O7	2-Acetyl-3-hydroxyphenyl-1-O-glucoside	Phenolic acids	Phenolic acids	-	3	5245.57	94350	1.04194	0.00886753	0.0132774	17.9866	4.16885	up
MWS20145	C21H22O11	eriodictyol 7-O-β-D-glucopyranoside	Flavonoids	Flavanones	38965-51-4	2	677870	12629000	1.0565	0.00406868	0.00767454	18.6304	4.21959	up
mws0179	C17H20O9	Chlorogenic acid methyl ester	Phenolic acids	Phenolic acids	29708-87-0	2	1.08005e+06	2.01797e+07	1.0582	0.000370084	0.00187847	18.6841	4.22374	up
Lmsp004301	C21H22O11	3',5,5',7-Tetrahydroxyflavanone-7-O-glucoside	Flavonoids	Flavanones	-	2	633173	11961000	1.0578	0.000904837	0.00296541	18.8906	4.23959	up
pma0149	C15H16O9	Sinapoyl malate	Phenolic acids	Phenolic acids	92344-58-6	3	6994.57	138923	1.0535	0.00016633	0.00132944	19.8616	4.31191	up
Lmnp002584	C28H32O16	Hispidulin-8-C-(2''-O-glucosyl)glucoside	Flavonoids	Flavonoid carbonoside	-	2	566733	1.13067e+07	1.05742	0.00391785	0.0074658	19.9506	4.31836	up
Zmxp004480	C28H32O16	Chrysoeriol-7-O-gentiobioside	Flavonoids	Flavones	-	1	502577	1.05595e+07	1.05682	0.00479733	0.00858166	21.0107	4.39305	up
pmp000550	C22H22O10	Calycosin-7-O-glucoside	Flavonoids	Isoflavones	20633-67-4	3	66545.3	1416900	1.00537	2.03476e-05	0.000499774	21.2923	4.41226	up
pmn001691	C18H32O5	9,12,13-Trihydroxy-10,15-octadecadienoic acid	Lipids	Free fatty acids	-	1	24037.3	515667	1.05741	0.000329703	0.00182239	21.4527	4.42309	up
pme3174	C9H14N3O8P	Cytidine 5'-monophosphate(Cytidylic acid)	Nucleotides and derivatives	Nucleotides and derivatives	63-37-6	3	12962	281030	1.03924	2.72825e-05	0.000533755	21.6811	4.43836	up
mws0183	C7H6O4	3,4-Dihydroxybenzoic acid (Protocatechuic acid)*	Phenolic acids	Phenolic acids	99-50-3	3	59840.3	1303600	1.05585	1.33649e-05	0.000424239	21.7846	4.44524	up
mws0639	C7H6O4	2,3-Dihydroxybenzoic Acid*	Phenolic acids	Phenolic acids	303-38-8	3	58693.3	1.28953e+06	1.05713	0.000736333	0.00262201	21.9707	4.45751	up
Lmlp005236	C21H22O11	Dihydrokaempferol-3-O-glucoside	Flavonoids	Flavanonols	1049-08-8	2	569863	1.27167e+07	1.05635	3.72769e-08	2.91677e-05	22.3153	4.47996	up
pme3188	C9H13N2O9P	Uridine 5'-monophosphate	Nucleotides and derivatives	Nucleotides and derivatives	58-97-9	1	32390.7	766520	1.0569	0.00059248	0.00233287	23.6648	4.56467	up
Lmmn003323	C16H32O3	2-Hydroxyhexadecanoic acid	Organic acids	Organic acids	764-67-0	1	626360	16332000	1.0555	0.000156454	0.00130692	26.0745	4.70457	up
pme3961	C10H13N5O3	2'-Deoxyadenosine	Nucleotides and derivatives	Nucleotides and derivatives	958-09-8	1	150947	4.03417e+06	1.05867	0.000262739	0.00163063	26.7258	4.74016	up
pme1109	C5H5N5O	Guanine	Nucleotides and derivatives	Nucleotides and derivatives	73-40-5	1	25612	731740	1.05874	0.000178534	0.00137744	28.5702	4.83644	up
Lmmp004504	C15H10O6	2'-Hydroxygenistein	Flavonoids	Isoflavones	1156-78-1	1	52584	1627500	1.03124	0.000215069	0.00147686	30.9505	4.95189	up
pmb2507	C5H11O7P	2-Deoxyribose-1-phosphate	Nucleotides and derivatives	Nucleotides and derivatives	17210-42-3	3	54015.3	1.73273e+06	1.05558	0.00236125	0.00544262	32.0785	5.00354	up
MWSHY0058	C15H10O6	Luteolin (5,7,3',4'-Tetrahydroxyflavone)	Flavonoids	Flavones	491-70-3	1	46869.3	1.62017e+06	1.03574	0.000614992	0.00233992	34.5677	5.11135	up
pme1292	C8H8O4	Homogentisic acid	Phenolic acids	Phenolic acids	451-13-8	3	77679	2.69173e+06	1.0579	0.000439793	0.00201074	34.652	5.11487	up
mws0057	C21H22O11	Eriodictyol-7-O-glucoside	Flavonoids	Flavanones	-	3	310350	1.16527e+07	1.05585	0.00194249	0.00477457	37.5469	5.23062	up
pmp000579	C22H22O11	Diosmetin-7-O-galactoside*	Flavonoids	Flavanones	-	1	262677	9964900	1.05854	0.00116354	0.00342381	37.936	5.2455	up
Lmhp007598	C27H52NO7P	LysoPC 19:2(2n isomer)	Lipids	LPC	-	1	5627.17	214940	1.0568	0.00268457	0.00578795	38.1968	5.25538	up
mws1073	C27H30O15	Apigenin-6,8-di-C-glucoside (Vicenin-2)	Flavonoids	Flavonoid carbonoside	23666-13-9	1	175980	6943700	1.058	0.000292515	0.00170149	39.4573	5.30222	up
pmp001106	C27H30O15	Vitexin-2''-O-glucoside	Flavonoids	Flavonoid carbonoside	61360-94-9	1	37316	1.50297e+06	1.05847	0.000406971	0.00192974	40.2767	5.33187	up
mws0609	C10H12N5O7P	Guanosine 3',5'-cyclic monophosphate	Nucleotides and derivatives	Nucleotides and derivatives	7665-99-8	1	66110	2.66897e+06	1.05826	0.00266697	0.00578795	40.3716	5.33527	up
pmb2928	C13H16O10	Gallic acid-4-O-glucoside	Phenolic acids	Phenolic acids	84274-52-2	3	350940	1.47863e+07	1.05857	0.000307794	0.00175008	42.1335	5.3969	up
pmn001421	C16H18O8	3-O-p-Coumaroylquinic acid*	Phenolic acids	Phenolic acids	87099-71-6	1	6748.27	355823	1.0536	0.0037391	0.0072401	52.7281	5.7205	up
pme3472	C12H16O7	Arbutin	Phenolic acids	Phenolic acids	497-76-7	3	6759.63	377220	1.05822	0.000188075	0.00139409	55.8048	5.80232	up
Lmmn001294	C14H20O9	Koaburaside	Phenolic acids	Phenolic acids	41653-73-0	2	96461	5.40973e+06	1.05844	0.000412969	0.0019432	56.0821	5.80947	up
Jmwn002117	C14H20O9	2-(3,4-dihydroxyphenyl)ethanediol 1-O-β-D-glucopyranoside	Phenolic acids	Phenolic acids	-	2	93508.3	5.39453e+06	1.05865	0.000612512	0.00233849	57.6904	5.85026	up
Zmhn002334	C16H20O9	6-O-Feruloyl-D-glucose	Phenolic acids	Phenolic acids	137887-25-3	3	65612	4.46347e+06	1.05549	0.0164726	0.0221697	68.0282	6.08806	up
MWS20189	C16H12O6	Tectorigenin	Flavonoids	Isoflavones	548-77-6	1	7196.57	696127	1.0566	0.00103189	0.00321129	96.7304	6.5959	up
HJN003	C17H22O10	1-O-Sinapoyl-D-glucose	Phenolic acids	Phenolic acids	-	2	17616.7	1.73143e+06	1.05851	0.0007288	0.00260532	98.2838	6.61888	up
pmp000001	C16H12O6	Hispidulin (5,7,4'-Trihydroxy-6-methoxyflavone)	Flavonoids	Flavones	1447-88-7	1	6947.7	709090	1.05804	0.0003373	0.001828	102.061	6.67329	up
Zmhp102730	C27H30O17	6-Hydroxykaempferol 3,6-Diglucoside*	Flavonoids	Flavonols	-	1	61419.7	6.28007e+06	1.05664	0.000606841	0.00233849	102.248	6.67594	up
Zmhp002730	C27H30O17	6-Hydroxykaempferol 6,7-Diglucoside*	Flavonoids	Flavonols	142674-16-6	1	62130	6.43877e+06	1.05745	0.000624173	0.0023507	103.634	6.69535	up
Lmdp004892	C24H22O14	Kaempferol-3-O-(6''-malonyl)galactoside	Flavonoids	Flavonols	-	1	28303	3.00493e+06	1.05821	0.00019324	0.00139409	106.17	6.73023	up
Zmhp003514	C16H12O6	6,7,8-Tetrahydroxy-5-methoxyflavone	Flavonoids	Flavones	-	1	6258.37	672883	1.05866	0.000190296	0.00139409	107.517	6.74843	up
pmb0862	C20H42NO7P	LysoPC 12:0	Lipids	LPC	20559-18-6	3	2284.07	247640	1.05782	0.00045471	0.00202073	108.421	6.7605	up
Lmjp004941	C16H12O6	Rhamnocitrin (7-Methylkaempferol)	Flavonoids	Flavonols	569-92-6	1	5761.47	706570	1.05851	0.000886031	0.00293332	122.637	6.93825	up
pmb0865	C26H48NO7P	LysoPC 18:3(2n isomer)	Lipids	LPC	-	1	4508.33	553420	1.05777	0.000889764	0.00293332	122.755	6.93964	up
mws4177	C8H9NO2	Methyl Anthranilate	Phenolic acids	Phenolic acids	134-20-3	3	9	1218.94	1.05613	0.0249544	0.0311509	135.437	7.08148	up
mws0124	C13H14N2O3	N-(3-Indolylacetyl)-L-alanine	Amino acids and derivatives	Amino acids and derivatives	57105-39-2	1	6344.33	874787	1.05726	0.00140496	0.0038412	137.885	7.10732	up
Cmcp007058	C30H48O6	1α,2β,3β,19α-Tetrahydroxyurs-12-en-28-oic acid	Terpenoids	Triterpene	-	2	1980.03	284617	1.05614	0.00489153	0.00866744	143.743	7.16735	up
MWSHY0104	C21H20O11	Luteolin-7-O-glucoside (Cynaroside)	Flavonoids	Flavones	5373-11-5	1	19622.5	2.95233e+06	1.03822	0.0026789	0.00578795	150.457	7.2332	up
Lmmp003903	C23H22O12	Kaempferol-3-O-(2''-acetyl)glucoside	Flavonoids	Flavonols	-	1	4116.03	656190	1.0586	2.29508e-05	0.000499774	159.423	7.31672	up
Smpn009074	C30H48O6	2α,3α,19α,23-tetrahydroxy-12-ursen-28-oic acid	Terpenoids	Triterpene	-	2	54590.7	9.89413e+06	1.05817	0.000178371	0.00137744	181.242	7.50178	up
mws1175	C16H14O4	Pinostrobin	Flavonoids	Flavanones	480-37-5	3	9	1865.33	1.05322	0.0487762	0.0569227	207.259	7.69529	up
Zmcn003728	C27H30O16	kaempferol-3,7-diglucoside	Flavonoids	Flavonols	-	2	14191.7	3.52357e+06	1.0364	0.000959145	0.00307092	248.283	7.95584	up
pmp000571	C15H10O5	Apigenin	Flavonoids	Flavones	520-36-5	1	6893.93	1731100	1.0523	0.000289487	0.00169274	251.105	7.97215	up
pmf0395	C18H34O2	Oleic acid	Lipids	Free fatty acids	112-80-1	3	9	2336.83	1.05117	0.0791998	0.0890597	259.648	8.02041	up
Lmjp002461	C27H30O16	Quercetin-3-O-neohesperidoside*	Flavonoids	Flavonols	117611-67-3	3	22444.3	6284600	1.05799	3.65984e-05	0.000675642	280.008	8.12933	up
pmb0711	C27H30O16	Quercetin-7-O-rutinoside*	Flavonoids	Flavonols	147714-62-3	3	19205.7	5.80763e+06	1.05841	0.00055809	0.00225468	302.392	8.24027	up
MWSslk146	C27H30O15	4'-O-Glucosylvitexin	Flavonoids	Flavonoid carbonoside	38950-94-6	2	6734.17	2.05497e+06	1.05783	0.000911656	0.00297897	305.155	8.2534	up
Zmgp002582	C33H40O20	kaempferol 3-O-β-glucopyranosyl (1 → 2)-β-galactopyranoside 7-O-α-rhamnopyranoside	Flavonoids	Flavonols	-	2	10263.9	3.39787e+06	1.05714	0.00199467	0.00484667	331.049	8.3709	up
Lmmp003091	C27H30O16	Quercetin-3-O-(4''-O-glucosyl)rhamnoside	Flavonoids	Flavonols	59262-54-3	3	16597	5.61533e+06	1.05761	0.000225166	0.00150699	338.334	8.40231	up
MWSHY0061	C27H30O15	Kaempferol-3-O-neohesperidoside*	Flavonoids	Flavonols	32602-81-6	1	15967.2	5475800	1.05408	0.00116986	0.00342932	342.941	8.42182	up
Lmsp004670	C27H30O15	Kaempferol-3-O-glucoside-7-O-rhamnoside*	Flavonoids	Flavonols	-	1	15426	5.57643e+06	1.05633	0.0011649	0.00342381	361.496	8.49783	up
pmb0639	C33H40O20	Apigenin-8-C-glucoside-7-O-Sophoroside	Flavonoids	Flavonoid carbonoside	-	3	13083.2	6.46953e+06	1.05133	9.24395e-05	0.00102839	494.493	8.94981	up
MWSHY0080	C27H30O15	Luteolin-7-O-neohesperidoside (Lonicerin)	Flavonoids	Flavones	25694-72-8	1	10914	5.86187e+06	1.05809	0.00139907	0.0038412	537.096	9.06904	up
Hmmn002691	C39H52O24	Eriodictyol-5,3'-Di-O-rutinoside	Flavonoids	Flavanones	-	3	9	5065.17	1.05691	0.0357235	0.0426761	562.796	9.13647	up
Li512114	C31H50O4	Corosolic Acid Methyl Ester	Terpenoids	Triterpene	4518-70-1	3	9	5227.93	1.05876	0.000406788	0.00192974	580.881	9.1821	up
Lmsn008212	C30H46O7	2α,3β,19α-Trihydroxyurs-12-en-23,28-dioic acid	Terpenoids	Triterpene	-	2	9	5874	1.05847	0.00710107	0.0113116	652.667	9.3502	up
pmb0660	C36H36O18	Isoorientin-7-O-(6''-p-coumaroyl)glucoside	Flavonoids	Flavonoid carbonoside	-	2	20754.9	1.44393e+07	1.03881	0.000769863	0.00268125	695.706	9.44233	up
Zmzn002330	C10H9NO	Indole-3-Acetaldehyde	Alkaloids	Plumerane	2591-98-2	3	9	6261.47	1.05604	0.0450622	0.0527546	695.719	9.44236	up
Lmhp010040	C25H46NO7P	LysoPE 20:3	Lipids	LPE	-	3	9	6368.37	1.05733	0.0255908	0.0317669	707.596	9.46678	up
pmb2636	C20H32O4	8,15-Dihydroxy-5,9,11,13-eicosatetraenoic acid	Lipids	Free fatty acids	77667-08-4	3	9	6416.67	1.05795	0.0183686	0.0242369	712.963	9.47768	up
mws0041	C15H10O5	Baicalein	Flavonoids	Flavones	491-67-8	3	9	6650.37	1.05793	0.0157551	0.0213202	738.93	9.52929	up
pme3440	C15H12O5	Butein	Flavonoids	Chalcones	487-52-5	3	9	6806.8	1.05862	0.00323306	0.00654268	756.311	9.56284	up
mws2627	C16H12O7	Tamarixetin (3,3',5,7-Tetrahydroxy-4'-Methoxyflavone)	Flavonoids	Flavonols	603-61-2	3	9	6875.27	1.05826	0.00987964	0.0145189	763.919	9.57727	up
pmb2984	C23H24O12	Eriodictyol-7-O-(6''-acetyl)glucoside	Flavonoids	Flavanones	-	3	9	7306.3	1.05813	0.0120334	0.0171984	811.811	9.665	up
mws1659	C15H10O5	Emodin	Quinones	Anthraquinone	518-82-1	3	9	7589.6	1.05851	0.00594604	0.00994887	843.289	9.71988	up
pmn001686	C16H32O4	10,16-Dihydroxypalmitic acid	Lipids	Free fatty acids	3233-90-7	1	9	7634.5	1.05872	0.00116133	0.00342381	848.278	9.72839	up
ML10195036	C18H37NO2	3-Dehydrosphinganine	Lipids	Sphingolipids	16105-69-4	3	9	8156.2	1.0581	0.0175936	0.0234089	906.244	9.82376	up
pme0066	C3H7N3O2	Guanidinoacetate	Alkaloids	Alkaloids	352-97-6	3	9	8634.4	1.05768	0.0265957	0.0327945	959.378	9.90596	up
pme2816	C20H28O2	4-Oxoretinol	Others	Vitamin	62702-55-0	3	9	8701.8	1.05851	0.00533496	0.00920363	966.867	9.91717	up
Lmsn004674	C15H18O7	1-O-Cinnamoyl-β-D-glucose	Phenolic acids	Phenolic acids	40004-96-4	3	9	8704.1	1.05737	0.0259824	0.032217	967.122	9.91755	up
Lmhp009802	C25H46NO7P	LysoPE 20:3(2n isomer)	Lipids	LPE	-	3	9	8826.07	1.05815	0.0133913	0.0188326	980.674	9.93763	up
Lmgp004167	C15H14O6	3',4,4',5,7-Pentahydroxyflavan (Luteoforol)	Flavonoids	Flavanols	13392-26-2	3	9	8883	1.05805	0.0153576	0.020884	987	9.94691	up
Zmcp004272	C38H40O20	kaempferol-3-sinapoyldiglucoside	Flavonoids	Flavonols	-	2	2997.5	3.08357e+06	1.04992	0.00443048	0.00814945	1028.71	10.0066	up
Lmmn004912	C16H12O7	3-O-Methylquercetin	Flavonoids	Flavonols	1486-70-0	3	9	9273.23	1.058	0.0160612	0.0217081	1030.36	10.0089	up
Lmlp002765	C15H16O2	Stilbostemin B	Phenolic acids	Phenolic acids	162411-67-8	3	9	9291.7	1.05863	0.00318659	0.0064604	1032.41	10.0118	up
Lmhp008744	C33H56O14	1-α-Linolenoyl-glycerol-2,3-di-O-glucoside*	Lipids	Glycerol ester	-	1	9	9404.47	1.05773	0.0187571	0.0246035	1044.94	10.0292	up
Zmhn002690	C22H24O10	4-O-(6'-O-Glucosylcaffeoyl)-4-hydroxybenzyl alcohol	Phenolic acids	Phenolic acids	-	3	9	10337.8	1.05863	0.00315624	0.00644592	1148.65	10.1657	up
pmb2165	C18H38NO7P	LysoPC 10:0	Lipids	LPC	22248-63-1	3	9	10440.1	1.05867	0.00262166	0.00573359	1160.01	10.1799	up
MWS2076	C6H7NO	2-Aminophenol	Alkaloids	Phenolamine	95-55-6	3	9	10577.9	1.05793	0.0211086	0.0271746	1175.33	10.1988	up
Zmhp004969	C18H18O3	4,4,5-Trihydroxy-l,l'-di-2-propenylbiphenyl	Lignans and Coumarins	Lignans	-	3	9	10931.3	1.05877	0.000540597	0.00222834	1214.59	10.2463	up
MWS0155	C14H18N5O11P	Adenylocuccinic Acid	Organic acids	Organic acids	19046-78-7	3	9	11172.3	1.05866	0.00324868	0.00656234	1241.37	10.2777	up
Lmhp008513	C33H56O14	2-α-Linolenoyl-glycerol-1,3-di-O-glucoside*	Lipids	Glycerol ester	-	1	9	11357.3	1.05826	0.0135378	0.0190145	1261.92	10.3014	up
pmn001672	C23H32O15	Furanofructosyl-α-D-(3-mustard acyl)glucoside	Phenolic acids	Phenolic acids	-	3	9	12367	1.05849	0.00864052	0.0130607	1374.11	10.4243	up
Lmhp009349	C25H44NO7P	LysoPE 20:4(2n isomer)	Lipids	LPE	-	3	9	12465.3	1.05874	0.00106285	0.00326633	1385.04	10.4357	up
pmb0571	C26H28O14	Apigenin-7-O-(2''-glucosyl)arabinoside	Flavonoids	Flavones	-	3	9	12880.5	1.05624	0.0634683	0.0725445	1431.17	10.483	up
MWSmce342	C13H12O9	2-Caffeoyl-L-tartaric acid (Caftaric acid)	Phenolic acids	Phenolic acids	67879-58-7	2	9	12916.7	1.0579	0.0228903	0.0289319	1435.19	10.487	up
MWSmce232	C19H12O6	Dicumarol	Lignans and Coumarins	Coumarins	66-76-2	3	9	13319.7	1.05831	0.0101968	0.0148865	1479.96	10.5313	up
Lmhp007836	C21H38NO7P	LysoPE 16:3	Lipids	LPE	-	3	9	13449	1.05879	0.000199556	0.00142019	1494.33	10.5453	up
Zmhn002331	C18H20O4	Magnolignan A	Lignans and Coumarins	Lignans	93673-81-5	3	9	13966	1.05857	0.00507946	0.00888706	1551.78	10.5997	up
mws0129	C16H12O5	Genkwanin (Apigenin 7-methyl ether)	Flavonoids	Flavones	437-64-9	3	9	15037	1.05875	0.000963445	0.00307583	1670.78	10.7063	up
pme3882	C9H12N2O5	2'-Deoxyuridine	Nucleotides and derivatives	Nucleotides and derivatives	951-78-0	3	9	15239	1.05859	0.00569111	0.00965316	1693.22	10.7256	up
Lmdp004668	C37H38O19	Kaempferol-3-O-(6''-Feruloyl)glucosyl-(1→4)-galactoside	Flavonoids	Flavonols	-	2	14075.5	2.38923e+07	1.0405	4.67903e-05	0.000784034	1697.44	10.7291	up
mws0051	C16H12O5	Acacetin	Flavonoids	Flavones	480-44-4	3	9	15389	1.05824	0.0153543	0.020884	1709.89	10.7397	up
pme3193	C4H7NO3	N-Acetyl-L-glycine	Amino acids and derivatives	Amino acids and derivatives	543-24-8	3	9	15896.3	1.05875	0.00081778	0.00279555	1766.26	10.7865	up
pmd0142	C28H58NO7P	LysoPC 20:0(2n isomer)	Lipids	LPC	-	3	9	16556.3	1.05878	9.69742e-05	0.00103366	1839.59	10.8452	up
Zmhn003625	C23H24O10	6-O-Glucosyl-feruloylbenzoic acid	Phenolic acids	Phenolic acids	-	3	9	17468.3	1.0587	0.00300791	0.00618875	1940.93	10.9225	up
Zmln000668	C19H26O15	Monogalloyl-diglucose	Phenolic acids	Phenolic acids	-	2	9	18807.3	1.05844	0.010042	0.0147186	2089.7	11.0291	up
mws1429	C13H20O3	Vomifoliol	Terpenoids	Monoterpenoids	189351-15-3	3	9	18955	1.05798	0.0196548	0.0255697	2106.11	11.0404	up
Lmdp004696	C38H40O20	Kaempferol-3-O-(6''-Sinapyl)glucosyl-(1→2)-Galactoside	Flavonoids	Flavonols	-	2	9	19066.3	1.05869	0.0024137	0.00545536	2118.48	11.0488	up
mws4052	C4H7NO2	1-Aminocyclopropane-1-carboxylic acid	Organic acids	Organic acids	22059-21-8	3	9	19495.3	1.05828	0.0141924	0.0197838	2166.15	11.0809	up
pmb3061	C22H28O13	5-O-p-Coumaroylquinic acid O-glucoside	Phenolic acids	Phenolic acids	-	2	9	20017.7	1.05831	0.0146434	0.0202047	2224.19	11.1191	up
Hmcp001858	C26H28O14	Kaempferol-3-O-arabinoside-7-O-rhamnoside	Flavonoids	Flavonols	-	3	9	20127.7	1.05686	0.0380193	0.0451759	2236.41	11.127	up
pma6218	C21H22O9	O-MethylNaringenin-8-C-arabinoside	Flavonoids	Flavonoid carbonoside	-	3	9	20303.7	1.05877	0.000992914	0.00313388	2255.96	11.1395	up
Lmbp002592	C27H30O16	Kaempferol-3,7-di-O-glucoside	Flavonoids	Flavonols	-	2	9	20440.7	1.05855	0.00531706	0.00918702	2271.19	11.1492	up
Lmhp008233	C23H40NO7P	LysoPE 18:4	Lipids	LPE	-	3	9	20525.7	1.05878	0.000491564	0.0021086	2280.63	11.1552	up
Hmcp001578	C28H32O17	Isorhamnetin-3,7-O-diglucoside	Flavonoids	Flavonols	6758-51-6	3	9	20539.3	1.05759	0.0262471	0.0324727	2282.15	11.1562	up
mws0715	C13H16N2O4	Phenylacetyl-L-glutamine	Amino acids and derivatives	Amino acids and derivatives	28047-15-6	3	9	20731.3	1.0585	0.00855872	0.0130079	2303.48	11.1696	up
Hmln002199	C23H22O13	Quercetin-3-O-(6''-acetyl)galactoside	Flavonoids	Flavonols	-	3	9	20974.7	1.05523	0.0606908	0.0695129	2330.52	11.1864	up
Lmxp010913	C35H66NO9P	1-(9Z-Octadecenoyl)-2-(9-oxo-nonanoyl)-sn-glycero-3-phosphocholine	Lipids	Glycerol ester	-	3	9	23010.7	1.05842	0.00947189	0.0139937	2556.74	11.3201	up
mws1173	C15H12O5	Garbanzol	Flavonoids	Flavonols	1226-22-8	3	9	23523	1.05834	0.0124398	0.0176961	2613.67	11.3519	up
Lmmp000897	C30H26O14	Gallocatechin-(4α→8)-gallocatechin	Flavonoids	Flavanols	-	3	9	24583	1.05818	0.017893	0.023722	2731.44	11.4154	up
Lmsn011015	C30H46O5	1-Oxo-Siaresinolic acid	Terpenoids	Triterpene	-	2	9	24743.7	1.05876	0.000651922	0.00244404	2749.3	11.4248	up
MWStz091	C8H12N2O2	Cyclo(L-Ala-L-Pro)	Amino acids and derivatives	Amino acids and derivatives	36357-32-1	3	9	24833.7	1.05857	0.00674234	0.0108719	2759.3	11.4301	up
Lmap001606	C13H18O7	Helicidol	Phenolic acids	Phenolic acids	106982-96-1	3	9	24881.7	1.05878	8.9105e-05	0.00102057	2764.63	11.4329	up
MWS20182	C10H12O4	Dihydroferulic Acid	Phenolic acids	Phenolic acids	1135-23-5	3	9	24886	1.0582	0.0191821	0.0251017	2765.11	11.4331	up
pmb2228	C27H56NO7P	LysoPC 19:0	Lipids	LPC	108273-88-7	1	9	25462.3	1.05872	0.00154273	0.0040712	2829.15	11.4662	up
mws2368	C8H10O2	Tyrosol	Phenolic acids	Phenolic acids	501-94-0	3	9	25767	1.0586	0.00622632	0.0103245	2863	11.4833	up
pme1651	C10H9NO2	Indole 3-acetic acid (IAA)	Alkaloids	Plumerane	87-51-4	3	9	26318.3	1.05782	0.0227945	0.0288766	2924.26	11.5139	up
pmp000588	C25H24O14	Diosmetin-7-O-(6''-malonyl)glucoside	Flavonoids	Flavanones	-	1	9	26390.3	1.05872	0.0016445	0.00428845	2932.26	11.5178	up
Hmtn001288	C9H10O4	Methyl 2,4-dihydroxyphenylacetate	Phenolic acids	Phenolic acids	67828-42-6	3	9	26450.7	1.05858	0.00514551	0.00897435	2938.96	11.5211	up
pmd0143	C28H58NO7P	LysoPC 20:0	Lipids	LPC	108341-80-6	3	9	26558	1.05876	0.000556508	0.00225468	2950.89	11.5269	up
mws1454	C23H26O11	Persicoside	Flavonoids	Flavanones	28978-03-2	1	9	27093	1.05874	0.00148002	0.00394213	3010.33	11.5557	up
pmb0824	C25H28O13	Syringic acid-4-O-(6''-feruloyl)glucoside	Phenolic acids	Phenolic acids	-	3	9	27440.7	1.05859	0.00739833	0.0116921	3048.96	11.5741	up
mws0919	C21H20O10	Kaempferol-3-O-rhamnoside (Afzelin)(Kaempferin)	Flavonoids	Flavonols	482-39-3	3	9	27564.3	1.05862	0.00589855	0.0098843	3062.7	11.5806	up
Hmcp003783	C13H10N2O	1-Acetyl-β-carboline	Alkaloids	Plumerane	-	3	9	29327.7	1.05878	0.000374742	0.00188388	3258.63	11.67	up
mws1336	C7H7NO2	4-Aminobenzoic acid	Phenolic acids	Phenolic acids	150-13-0	3	9	29868	1.05858	0.0059776	0.00998664	3318.67	11.6964	up
MWS5206	C9H10O4	Hydroxyphenyllactic acid	Phenolic acids	Phenolic acids	306-23-0	3	9	30024	1.05849	0.010151	0.0148391	3336	11.7039	up
Lmzn006795	C30H46O3	Ursonic acid	Terpenoids	Triterpene	6246-46-4	3	9	30065.7	1.05849	0.00772358	0.0121199	3340.63	11.7059	up
Lmbp002255	C16H18O10	Fraxetin-8-O-glucoside (Fraxin)	Lignans and Coumarins	Coumarins	524-30-1	3	9	31292	1.0585	0.00837397	0.0128501	3476.89	11.7636	up
Hmmp002447	C33H40O18	Apigenin-7-O-rutinoside-4'-O-rhamnoside	Flavonoids	Flavones	-	2	9	31599	1.05825	0.0156825	0.0212739	3511	11.7777	up
Lmhn002926	C13H12O7	p-Coumaroylmalic acid	Phenolic acids	Phenolic acids	-	3	9	31615.7	1.05872	0.00253108	0.00558911	3512.85	11.7784	up
Lmzn106829	C30H46O3	Betulonic acid	Terpenoids	Triterpene	4481-62-3	3	9	31976	1.0586	0.0049797	0.00876774	3552.89	11.7948	up
Lmhp005550	C24H28N2O6	N,N'-Diferuloylputrescine	Alkaloids	Phenolamine	42369-86-8	3	9	32128	1.05878	0.0004498	0.00201649	3569.78	11.8016	up
Lmhn003240	C11H10O6	Benzoylmalic acid	Phenolic acids	Phenolic acids	22138-51-8	3	9	32184.7	1.05856	0.0086364	0.0130607	3576.07	11.8042	up
pme0321	C21H20O10	Kaempferol-7-O-rhamnoside	Flavonoids	Flavonols	20196-89-8	3	9	32531.3	1.05872	0.0029073	0.00606109	3614.59	11.8196	up
pmn001505	C41H64O13	Oleanolic acid-3-O-xylosyl(1→3)glucuronide	Terpenoids	Triterpene Saponin	-	2	9	32876.7	1.05862	0.00472924	0.00852953	3652.96	11.8349	up
Lmsp013224	C29H46O	Stigmasta-4,22-Dien-3-One	Others	Others	20817-72-5	2	9	32946.3	1.05867	0.00333196	0.00669404	3660.7	11.8379	up
Lmzn206829	C30H46O3	Oleanonic acid	Terpenoids	Triterpene	17990-42-0	3	9	33223.7	1.05811	0.0164826	0.0221697	3691.52	11.85	up
Lmbp002309	C17H22O9	Sinapaldehyde-4-O-Glucoside	Phenolic acids	Phenolic acids	154461-65-1	2	9	33454	1.05812	0.0236305	0.0298336	3717.11	11.86	up
Cmzp002057	C14H18O8	6-O-Acetylarbutin	Phenolic acids	Phenolic acids	10338-88-2	3	9	33457.3	1.05868	0.0035307	0.00695144	3717.48	11.8601	up
Lmdp004574	C37H38O20	Quercetin-3-O-(2'''-Feruloyl)sophoroside	Flavonoids	Flavonols	-	3	9	34998.3	1.05765	0.0365148	0.0435746	3888.7	11.9251	up
Hmyp007396	C37H68NO9P	PC(oxo-11:0/18:2)	Lipids	PC	-	1	9	35408	1.05856	0.00684564	0.0109906	3934.22	11.9419	up
mws0221	C6H12N2O4S2	L-Cystine	Amino acids and derivatives	Amino acids and derivatives	56-89-3	3	9	35886	1.05861	0.0047989	0.00858166	3987.33	11.9612	up
Hmqp003435	C29H30O17	Apigenin-7-O-(2''-O-apiosyl)(6''-Malonyl)glucoside	Flavonoids	Flavones	-	3	9	36113.7	1.05859	0.00654902	0.0106842	4012.63	11.9703	up
Zmyn002323	C8H8O3	2-Hydroxyphenylacetic acid	Organic acids	Organic acids	614-75-5	3	9	36289	1.05872	0.00268496	0.00578795	4032.11	11.9773	up
Zmhn001883	C14H18O9	Vanillic acid-4-O-glucoside	Phenolic acids	Phenolic acids	32142-31-7	3	9	36523.3	1.05862	0.00575307	0.00969904	4058.15	11.9866	up
Lmzn006829	C30H46O3	3-Ketoursolic acid	Terpenoids	Triterpene	-	3	9	36678	1.05813	0.0194546	0.0253984	4075.33	11.9927	up
Cmdn000784	C5H4N4O3	Uric acid	Nucleotides and derivatives	Nucleotides and derivatives	69-93-2	3	9	37352	1.05868	0.00408188	0.00768437	4150.22	12.019	up
pme3034	C5H8O4	Ethylmalonic acid	Organic acids	Organic acids	601-75-2	3	9	37777.7	1.05878	0.000125553	0.00117218	4197.52	12.0353	up
pme2362	C8H8O3	Mandelic acid	Phenolic acids	Phenolic acids	90-64-2	3	9	37808.7	1.05753	0.0306327	0.0373578	4200.96	12.0365	up
Hmcp001629	C30H32O19	Kaempferol-3-O-(6''-Malonyl)glucoside-7-O-Glucoside	Flavonoids	Flavonols	-	3	9	38147.7	1.05877	0.000708718	0.00257316	4238.63	12.0494	up
mws0251	C5H6N2O2	Thymine	Nucleotides and derivatives	Nucleotides and derivatives	65-71-4	1	9	38359	1.05872	0.00196278	0.00480314	4262.11	12.0574	up
pme3968	C6H7N5O	7-Methylguanine	Nucleotides and derivatives	Nucleotides and derivatives	578-76-7	3	9	38715.7	1.05873	0.0025151	0.00556629	4301.74	12.0707	up
mws0863	C5H11O7P	2-Deoxyribose-5'-phosphate	Nucleotides and derivatives	Nucleotides and derivatives	102916-66-5	3	9	39358	1.05851	0.0088239	0.0132478	4373.11	12.0944	up
Lmhp008924	C27H50NO7P	LysoPC 19:3	Lipids	LPC	-	1	9	40534.7	1.0587	0.0029078	0.00606109	4503.85	12.1369	up
pme2601	C3H6O3	3-Hydroxypropanoic acid	Organic acids	Organic acids	503-66-2	3	9	40675	1.05833	0.0140257	0.0196007	4519.44	12.1419	up
Hmmp002169	C39H50O24	Luteolin-5,7-di-O-rutinoside	Flavonoids	Flavones	-	2	9	41124.3	1.05859	0.00720148	0.0114135	4569.37	12.1578	up
Hmbn002692	C22H30O14	6'-O-Feruloyl-D-sucrose	Phenolic acids	Phenolic acids	118230-77-6	3	9	41267.3	1.05824	0.0174806	0.0233144	4585.26	12.1628	up
HJAP007	C25H26O14	Syringetin-3-O-(6''-Acetyl)glucoside	Flavonoids	Flavonols	-	3	9	41804.7	1.0585	0.00863674	0.0130607	4644.96	12.1815	up
Lmzp006972	C22H26O6	Dimethylmatairesinol	Lignans and Coumarins	Lignans	25488-59-9	3	9	42614.7	1.05876	0.000595387	0.00233287	4734.96	12.2091	up
pmn001368	C32H44O17	Olivil-4,4'-Di-O-glucoside	Lignans and Coumarins	Lignans	-	2	9	43506.3	1.05823	0.0170006	0.0227837	4834.04	12.239	up
MWS1888	C12H16O6	Phenyl-beta-D-glucopyranoside	Phenolic acids	Phenolic acids	1464-44-4	3	9	43520.7	1.05799	0.0265595	0.0327862	4835.63	12.2395	up
pmb3072	C22H26O12	3-O-p-Coumaroylshikimic acid-O-glucoside	Phenolic acids	Phenolic acids	-	3	9	44049	1.05839	0.0141843	0.0197838	4894.33	12.2569	up
Hmmp002073	C39H50O24	Apigenin-7-O-rutinoside-4'-O-Sophoroside	Flavonoids	Flavones	-	2	9	44703	1.05876	0.00123865	0.00354674	4967	12.2782	up
Lmnn002886	C23H26O11	1'-O-(3,4-Dihydroxyphenethyl)-O-caffeoyl-glucoside	Phenolic acids	Phenolic acids	-	3	9	45277.3	1.05776	0.0304987	0.0372352	5030.81	12.2966	up
Lmdn003665	C29H36O15	Farrerol-5,7-di-O-glucoside	Flavonoids	Flavanones	-	3	9	45888	1.05813	0.0243838	0.0306106	5098.67	12.3159	up
MWSmce466	C8H8O2	4'-Hydroxyacetophenone	Phenolic acids	Phenolic acids	99-93-4	3	9	46443.3	1.05876	0.00153716	0.00406615	5160.37	12.3333	up
MWSslk250	C33H40O18	Ligustroflavone(Nuezhenoside)	Flavonoids	Flavones	260413-62-5	2	9	46887	1.05863	0.00434461	0.00807921	5209.67	12.347	up
Lmmp005689	C16H12O6	Cajanin	Flavonoids	Isoflavones	32884-36-9	1	9	48718	1.05878	0.000597102	0.00233287	5413.11	12.4022	up
pmc0682	C8H8N2	4-Aminoindole	Alkaloids	Plumerane	5192-23-4	3	9	49589.3	1.05876	0.000799357	0.00276662	5509.93	12.4278	up
MWSHY0016	C21H20O11	Luteolin-6-C-glucoside (Isoorientin)*	Flavonoids	Flavonoid carbonoside	4261-42-1	2	9	49810.3	1.05799	0.0222008	0.0283182	5534.48	12.4342	up
mws0182	C8H8O3	p-Hydroxyphenyl acetic acid	Phenolic acids	Phenolic acids	156-38-7	3	9	49977	1.05878	0.000612198	0.00233849	5553	12.4391	up
NK10246260	C9H7NO2	2,4-Dihydroxyquinoline	Alkaloids	Quinoline alkaloids	86-95-3	3	9	50341.3	1.05865	0.00387806	0.00744166	5593.48	12.4495	up
mws1208	C10H22O2	1,10-Decanediol	Others	Saccharides and Alcohols	112-47-0	3	9	51923.7	1.05878	0.000369521	0.00187847	5769.3	12.4942	up
Lmzn005892	C30H46O5	Isoceanothic acid	Terpenoids	Triterpene	-	2	9	52164.3	1.05878	0.000358689	0.00186036	5796.04	12.5009	up
mws1715	C10H13N5O3	Cordycepin (3'-Deoxyadenosine)	Nucleotides and derivatives	Nucleotides and derivatives	73-03-0	1	9	52779.7	1.05878	0.000602897	0.00233849	5864.41	12.5178	up
Lmsn013282	C30H46O4	Pomonic Acid	Terpenoids	Triterpene	13849-90-6	2	9	54009	1.05872	0.00216939	0.00512811	6001	12.551	up
pmp001069	C32H40O18	6''-O-Trans-Caffeoylgenipin gentiobioside	Terpenoids	Monoterpenoids	-	2	9	54255.7	1.05842	0.0126373	0.0179082	6028.41	12.5576	up
Zmxp003107	C27H30O16	Luteolin-7,3'-di-O-glucoside	Flavonoids	Flavones	52187-80-1	2	9	54734.3	1.05874	0.00133415	0.00371488	6081.59	12.5702	up
MWS1848	C8H8O2	Phenyl acetate	Phenolic acids	Phenolic acids	122-79-2	3	9	55158	1.05825	0.0162954	0.0219977	6128.67	12.5814	up
HJN104	C21H22O13	Dihydromyricetin-3-O-glucoside	Flavonoids	Flavanonols	-	3	9	55576.7	1.05874	0.00171926	0.00442152	6175.19	12.5923	up
MWS3035	C6H11NO4	N-Methyl-L-Glutamate	Amino acids and derivatives	Amino acids and derivatives	35989-16-3	3	9	56060.7	1.05861	0.00581968	0.00977038	6228.96	12.6048	up
Hmmp006067	C42H68O13	Oleanolic acid-3-O-glucosyl(1→2)glucoside	Terpenoids	Triterpene Saponin	-	2	9	56093	1.05864	0.00535394	0.00920778	6232.56	12.6056	up
mws1299	C21H20O11	Luteolin-8-C-glucoside (Orientin)*	Flavonoids	Flavonoid carbonoside	28608-75-5	2	9	56168.7	1.05859	0.00635388	0.010462	6240.96	12.6076	up
pme3200	C2H7N3	1-Methylguanidine	Nucleotides and derivatives	Nucleotides and derivatives	471-29-4	3	9	57226.3	1.05821	0.0185282	0.0244186	6358.48	12.6345	up
Jmbn003202	C10H20O6	Butyl Beta-D-Fructopyranoside	Others	Others	67884-27-9	2	9	57664.7	1.05858	0.00835796	0.0128433	6407.19	12.6455	up
pmn001511	C13H18O7	3-Hydroxy-5-Methylphenol-1-O-Glucoside	Phenolic acids	Phenolic acids	-	3	9	61292.7	1.05871	0.00206799	0.00496229	6810.3	12.7335	up
Zmhp001956	C33H40O22	6-Hydroxykaempferol 3,6,7-triglucoside	Flavonoids	Flavonols	-	1	9	61696	1.05871	0.00355072	0.00696969	6855.11	12.743	up
pmb0764	C6H9NOS	4-Methyl-5-thiazoleethanol	Others	Others	137-00-8	3	9	61718.7	1.05806	0.0203828	0.0263011	6857.63	12.7435	up
mws1329	C21H20O12	Quercetin-7-O-glucoside	Flavonoids	Flavonols	491-50-9	2	9	62548	1.05854	0.00921707	0.0137268	6949.78	12.7628	up
MWS5209	C5H11NO2	N-Methyl-α-aminoisobutyric acid	Amino acids and derivatives	Amino acids and derivatives	2566-34-9	3	9	62834.7	1.05874	0.00208458	0.0049913	6981.63	12.7693	up
Hmmp001541	C17H15NO4	(E)-3-(3',5'-Dimethoxy-4'-hydroxy-benzylidene')-2-indolinone	Alkaloids	Plumerane	-	2	9	65166.7	1.05869	0.00486408	0.00864638	7240.74	12.8219	up
mws0040	C15H10O4	Chrysin	Flavonoids	Flavones	480-40-0	2	9	66389	1.0587	0.00439592	0.0081059	7376.56	12.8487	up
MWS1113	C11H21NO4	Isobutyryl carnitine	Alkaloids	Alkaloids	25518-49-4	1	9	66815	1.05862	0.00800939	0.0124978	7423.89	12.858	up
pmf0472	C26H28O14	Apiin	Flavonoids	Flavones	26544-34-3	3	9	67639.7	1.05878	0.000210001	0.00146569	7515.52	12.8757	up
MWSmce113	C10H14O4	Guaifenesin	Others	Saccharides and Alcohols	93-14-1	3	9	67878.3	1.05773	0.0370152	0.0441243	7542.04	12.8807	up
pmp000191	C23H22O11	6''-O-Acetylgenistin*	Flavonoids	Isoflavones	73566-30-0	3	9	68730.7	1.05864	0.00500475	0.00879791	7636.74	12.8987	up
MWSmce579	C9H8O	Trans-Cinnamaldehyde	Phenolic acids	Phenolic acids	14371-10-9	3	9	68826.3	1.0587	0.0038214	0.00737584	7647.37	12.9007	up
pmp000438	C30H50O2	Betulin	Terpenoids	Triterpene	473-98-3	1	9	69274.7	1.05836	0.0148081	0.0203864	7697.19	12.9101	up
mws0063	C15H10O5	Genistein	Flavonoids	Isoflavones	446-72-0	3	9	72353	1.05878	9.72174e-05	0.00103366	8039.22	12.9728	up
pmb0885	C18H26O3	4-Oxo-9Z,11Z,13E,15E-Octadecatetraenoic Acid	Lipids	Free fatty acids	-	3	9	73793.3	1.05878	0.000429547	0.00199485	8199.26	13.0013	up
MWS1852	C8H8O2	4-Methoxybenzaldehyde	Phenolic acids	Phenolic acids	123-11-5	2	9	75576	1.0587	0.00347007	0.00688436	8397.33	13.0357	up
mws0663	C7H8N4O2	1,7-Dimethylxanthine	Nucleotides and derivatives	Nucleotides and derivatives	611-59-6	3	9	75922	1.05855	0.00841476	0.0128949	8435.78	13.0423	up
pmp000581	C23H22O11	Apigenin-7-O-(6''-acetyl)glucoside*	Flavonoids	Flavones	72741-92-5	3	9	76146.7	1.05874	0.00282887	0.00597701	8460.74	13.0466	up
MWS4525	C6H7N5O	6-O-methylguanine	Nucleotides and derivatives	Nucleotides and derivatives	20535-83-5	1	9	76593.7	1.05867	0.005649	0.00961108	8510.41	13.055	up
Zmhn002782	C37H40O18	4-O-(6'-O-Glucosylcaffeoylglucosylcaffeoyl)-4-hydroxybenzyl alcohol	Phenolic acids	Phenolic acids	-	3	9	77372.7	1.05865	0.0047403	0.0085356	8596.96	13.0696	up
mws1078	C7H7NO2	Anthranilic Acid	Phenolic acids	Phenolic acids	118-92-3	3	9	78772.3	1.05877	0.00115891	0.00342381	8752.48	13.0955	up
mws1360	C21H22O10	Engeletin	Flavonoids	Flavanonols	572-31-6	2	9	78919.7	1.05829	0.0222555	0.0283554	8768.85	13.0982	up
pmb2991	C33H40O19	Apigenin-7-O-glucoside-4'-O-rutinoside	Flavonoids	Flavones	-	3	9	79802.7	1.05863	0.0048848	0.00866744	8866.96	13.1142	up
Hmjn004446	C30H26O13	Luteolin-7-O-(6''-caffeoyl)rhamnoside	Flavonoids	Flavones	-	3	9	81219	1.05877	0.000880506	0.00292887	9024.33	13.1396	up
MWS1837	C8H15NO2	TranexamicAcid	Organic acids	Organic acids	1197-18-8	3	9	82247	1.05742	0.0418872	0.049402	9138.56	13.1578	up
Zmyn000268	C3H6O3	2,3-Dihydroxypropanal	Others	Saccharides and Alcohols	56-82-6	3	9	82319.3	1.05878	0.000365281	0.00187847	9146.59	13.159	up
mws0011	C17H24O9	Syringin	Phenolic acids	Phenolic acids	118-34-3	3	9	83855.3	1.05756	0.0332865	0.0400664	9317.26	13.1857	up
Lmbn002648	C9H8O3	α-Hydroxycinnamic Acid*	Phenolic acids	Phenolic acids	5801-57-0	3	9	84377.3	1.05828	0.020064	0.0259803	9375.26	13.1946	up
pme1228	C11H12N2O3	5-Hydroxy-L-tryptophan	Amino acids and derivatives	Amino acids and derivatives	56-69-9	3	9	84650	1.05844	0.0150536	0.0206221	9405.56	13.1993	up
MWSmce248	C9H8O3	3-Hydroxycinnamic Acid*	Phenolic acids	Phenolic acids	14755-02-3	3	9	85374	1.05854	0.00816777	0.0126033	9486	13.2116	up
Jmwn002494	C15H18O8	(2E)-3-[4-(β-D-glucopyranoside)-phenylacrylic]-acid	Phenolic acids	Phenolic acids	-	2	9	86095.3	1.05837	0.0185889	0.0244695	9566.15	13.2237	up
pmf0096	C2H2O4	Oxalic acid	Organic acids	Organic acids	144-62-7	3	9	86922	1.05878	0.000120589	0.00115052	9658	13.2375	up
Lmmp003042	C8H8O4	Protocatechuic Acid Methyl Ester	Phenolic acids	Phenolic acids	2150-43-8	2	9	87117	1.05876	0.00106918	0.00326633	9679.67	13.2407	up
Lmmn001643	C9H8O3	2-Hydroxycinnamic acid*	Phenolic acids	Phenolic acids	583-17-5	3	9	87670.3	1.05877	0.000360016	0.00186036	9741.15	13.2499	up
pme0033	C5H4N4O	Hypoxanthine	Nucleotides and derivatives	Nucleotides and derivatives	68-94-0	3	9	89171.7	1.05861	0.00608378	0.0101335	9907.96	13.2744	up
pma6599	C11H10O4	6-Hydroxymethylherniarin	Lignans and Coumarins	Coumarins	117597-79-2	3	9	89258.7	1.05782	0.0373138	0.0443961	9917.63	13.2758	up
mws0918	C16H12O5	Prunetin (5,4'-Dihydroxy-7-methoxyisoflavone)	Flavonoids	Isoflavones	552-59-0	3	9	89353.7	1.05877	0.000763555	0.00267606	9928.19	13.2773	up
Hmsp003093	C9H6O4	3,7-Dihydroxychromen-4-one	Others	Others	-	2	9	90313.3	1.058	0.026167	0.0324097	10034.8	13.2927	up
pmp000589	C24H22O15	Quercetin-7-O-(6''-malonyl)glucoside	Flavonoids	Flavonols	-	3	9	90772	1.05871	0.00269861	0.00578795	10085.8	13.3	up
pmp000585	C24H22O13	Apigenin-7-O-(6''-malonyl)glucoside	Flavonoids	Flavones	86546-87-4	1	9	91514	1.05875	0.00216941	0.00512811	10168.2	13.3118	up
Hmjp003008	C27H28O16	Luteolin-7-O-glucuronide-5-O-rhamnoside	Flavonoids	Flavones	-	2	9	94084.7	1.05773	0.0354914	0.0424903	10453.9	13.3517	up
pma6460	C16H18O8	4-O-p-Coumaroylquinic acid	Phenolic acids	Phenolic acids	32451-86-8	3	9	94352.7	1.05874	0.00188235	0.00469287	10483.6	13.3559	up
mws0489	C8H6O3	Benzoylformic acid	Organic acids	Organic acids	611-73-4	3	9	94508.7	1.0585	0.00914853	0.013643	10501	13.3582	up
pmb0130	C12H14N2O	Acetryptine	Alkaloids	Plumerane	3551-18-6	3	9	99388.7	1.05878	0.000268456	0.00163063	11043.2	13.4309	up
Hmmp003156	C27H30O15	Saponarin(Isovitexin-7-O-glucoside)	Flavonoids	Flavonoid carbonoside	20310-89-8	3	9	99684.7	1.05876	0.00105522	0.00325653	11076.1	13.4352	up
MWS2984	C4H4N6O	8-Azaguanine	Nucleotides and derivatives	Nucleotides and derivatives	134-58-7	1	9	100687	1.05874	0.00243436	0.00545536	11187.5	13.4496	up
pmp000344	C15H10O5	3',4',7-Trihydroxyflavone	Flavonoids	Flavones	2150-11-0	3	9	100988	1.05877	0.000990826	0.00313388	11220.9	13.4539	up
MWSmce632	C10H10O4	Vanillin acetate	Phenolic acids	Phenolic acids	881-68-5	3	9	101652	1.05848	0.0111747	0.0161444	11294.7	13.4634	up
Lmyn003028	C19H28O11	Benzyl-β-gentiobioside*	Phenolic acids	Phenolic acids	56775-64-5	3	9	103243	1.05875	0.00160997	0.00422855	11471.5	13.4858	up
pme2776	C10H12N4O4	2'-Deoxyinosine	Nucleotides and derivatives	Nucleotides and derivatives	890-38-0	3	9	106073	1.05868	0.00447827	0.00821016	11785.9	13.5248	up
mws1138	C24H26N2O13	Betanin (Betanidin-5-O-glucoside)	Alkaloids	Plumerane	7659-95-2	3	9	107327	1.05878	0.00047124	0.00206121	11925.2	13.5417	up
Lmbp003208	C17H20O10	Fraxidin-8-O-glucoside	Lignans and Coumarins	Coumarins	-	2	9	108096	1.05869	0.00470527	0.00850009	12010.7	13.552	up
MWS2910	C10H15N3O4	5-Methyl-2'-Deoxycytidine	Nucleotides and derivatives	Nucleotides and derivatives	838-07-3	3	9	108253	1.05876	0.00126912	0.00359692	12028.1	13.5541	up
Zmtn001624	C10H7NO3	N-Acetylisatin	Alkaloids	Plumerane	574-17-4	3	9	111957	1.05873	0.0028454	0.00597701	12439.6	13.6027	up
Hmcp005697	C30H48O	δ-Amyrenone	Terpenoids	Triterpene	20248-08-2	2	9	112877	1.05874	0.00294313	0.00610437	12541.9	13.6145	up
Hmcn002875	C15H10O7	6-Hydroxyluteolin	Flavonoids	Flavones	18003-33-3	2	9	117187	1.05874	0.00147383	0.00394213	13020.7	13.6685	up
Zmhn002764	C22H22O12	4-O-(6'-O-Glucosylcaffeoyl)-3,4-dihydroxybenzoic acid	Phenolic acids	Phenolic acids	-	3	9	117493	1.05864	0.00557921	0.00951506	13054.8	13.6723	up
mws1014	C10H8O5	Fraxetin (7,8-Dihydroxy-6-methoxycoumarin)	Lignans and Coumarins	Coumarins	574-84-5	2	9	120062	1.05791	0.0295547	0.0361883	13340.2	13.7035	up
pmp000587	C24H22O14	Luteolin-7-O-(6''-malonyl)glucoside	Flavonoids	Flavones	-	1	9	120447	1.05864	0.00582177	0.00977038	13383	13.7081	up
Hmcp005535	C30H48O	α-Amyrenone	Terpenoids	Triterpene	638-96-0	2	9	121247	1.0587	0.00470369	0.00850009	13471.9	13.7177	up
pme0256	C5H4N4O2	Xanthine	Nucleotides and derivatives	Nucleotides and derivatives	69-89-6	3	9	122877	1.05859	0.00677793	0.0109134	13653	13.7369	up
Lmmn000774	C15H20O9	Dihydrocaffeoylglucose	Phenolic acids	Phenolic acids	-	3	9	127470	1.05877	0.000673333	0.00250192	14163.3	13.7899	up
Lmtn002324	C19H28O11	Benzyl-(2''-O-glucosyl)glucoside*	Phenolic acids	Phenolic acids	-	3	9	128347	1.05858	0.00808153	0.0125685	14260.7	13.7998	up
Zmhp003186	C37H38O18	Isovitexin-2''-O-(6'''-feruloyl)glucoside	Flavonoids	Flavonoid carbonoside	-	3	9	137910	1.05869	0.0038355	0.00738517	15323.3	13.9034	up
MWSmce118	C5H6N2O2	Imidazole-4-Acetic Acid*	Organic acids	Organic acids	645-65-8	3	9	140957	1.05875	0.002436	0.00545536	15661.9	13.935	up
Cmsp002787	C11H14O5	3,4'-Dihydroxy-3',5'-dimethoxypropiophenone	Phenolic acids	Phenolic acids	136196-47-9	3	9	142170	1.05878	0.000433311	0.00199755	15796.7	13.9473	up
Zmdn003480	C26H34O12	Cycloolivil-6-O-glucoside	Lignans and Coumarins	Lignans	-	2	9	145193	1.05874	0.00240373	0.00545536	16132.6	13.9777	up
Hmmp002324	C41H54O25	Tricin-4'-O-rutinoside-7-O-rutinoside	Flavonoids	Flavones	-	2	9	153447	1.05843	0.0168315	0.0225843	17049.6	14.0575	up
Hmyp007792	C32H62NO9P	PE(oxo-11:0/16:0)	Lipids	Glycerol ester	-	3	9	154243	1.05863	0.00899521	0.0134504	17138.1	14.0649	up
pmb2970	C28H34O16	Hesperetin-5,7-di-O-glucoside	Flavonoids	Flavanones	-	3	9	155980	1.05861	0.00630909	0.0104462	17331.1	14.0811	up
Lmgp004731	C21H20O10	Genistein-7-O-galactoside	Flavonoids	Isoflavones	-	1	9	158313	1.05863	0.00635633	0.010462	17590.4	14.1025	up
pmb0168	C38H70NO8P	PC 16:1/14:1	Lipids	PC	-	3	9	159400	1.05878	0.000161502	0.00131914	17711.1	14.1124	up
Lmgn000224	C5H6O5	2-Methyl-3-oxosuccinic acid	Organic acids	Organic acids	-	3	9	165120	1.05876	0.000685193	0.0025375	18346.7	14.1632	up
pma0948	C8H11NO	Phenylethanolamine	Alkaloids	Alkaloids	7568-93-6	3	9	168813	1.05877	0.000354348	0.00184827	18757	14.1951	up
MWSmce499	C32H46O16	Secoisolariciresinol diglucoside	Lignans and Coumarins	Lignans	257930-74-8	2	9	168877	1.05866	0.00458671	0.00836755	18764.1	14.1957	up
pma2088	C27H30O17	Quercetin-3,4'-O-di-glucoside	Flavonoids	Flavonols	29125-80-2	3	9	171080	1.05878	0.000319285	0.00178254	19008.9	14.2144	up
MWS3270	C7H5NO4	Quinolinic Acid	Alkaloids	Pyridine alkaloids	89-00-9	3	9	177310	1.05875	0.0012775	0.0036023	19701.1	14.266	up
pme3154	C6H12O4	Mevalonic acid	Organic acids	Organic acids	150-97-0	2	9	183443	1.05764	0.0473357	0.0552997	20382.6	14.315	up
pme2134	C4H10O4	D-Threitol	Others	Saccharides and Alcohols	2418-52-2	3	9	194070	1.05708	0.0521948	0.0603273	21563.3	14.3963	up
MWSmce448	C5H6N2O2	Imidazol-1-yl-acetic acid*	Organic acids	Organic acids	22884-10-2	3	9	194277	1.05871	0.00330062	0.00664309	21586.3	14.3978	up
Lmsn011830	C30H46O5	2α,19α-Dihydroxy-3-oxours-12-en-28-oic acid	Terpenoids	Triterpene	176983-21-4	2	9	198310	1.05879	0.000240629	0.00155173	22034.4	14.4275	up
Zmhn002702	C30H30O11	Ferulic-piceid	Others	Stilbene	-	2	9	198317	1.05877	0.00123021	0.00354674	22035.2	14.4275	up
pmb0578	C32H30O15	Luteolin-7-O-(6''-sinapoyl)glucoside	Flavonoids	Flavones	-	1	9	201893	1.05878	0.000529854	0.00222276	22432.6	14.4533	up
pmp001312	C33H40O22	6-Hydroxykaempferol-3,7,6-O-triglycoside	Flavonoids	Flavonols	-	1	9	203133	1.05875	0.00172684	0.00443075	22570.4	14.4621	up
pme2559	C6H9NO5	N-Acetyl-L-Aspartic Acid	Amino acids and derivatives	Amino acids and derivatives	997-55-7	3	9	208090	1.05873	0.00234088	0.00544046	23121.1	14.4969	up
Lmgn001670	C7H6O3	Salicylic acid	Phenolic acids	Phenolic acids	69-72-7	3	9	209250	1.05878	0.000350339	0.00184827	23250	14.5049	up
pme2566	C8H14N2O5	5-L-Glutamyl-L-amino acid	Amino acids and derivatives	Amino acids and derivatives	5875-41-2	3	9	209640	1.05867	0.00497163	0.00876743	23293.3	14.5076	up
mws1150	C35H46O20	Echinacoside	Phenolic acids	Phenolic acids	82854-37-3	3	9	209803	1.05868	0.00453007	0.0082778	23311.5	14.5088	up
Lmgp003335	C21H20O10	4',5-Dihydroxyisoflavone-7-O-galactoside	Flavonoids	Isoflavones	-	1	9	210467	1.05861	0.00876736	0.0131807	23385.2	14.5133	up
HJN102	C34H30O15	3,4,5-Tricaffeoylquinic acid	Phenolic acids	Phenolic acids	86632-03-3	3	9	212200	1.05871	0.0046644	0.00846148	23577.8	14.5251	up
Lmlp005572	C21H20O10	Galangin-7-O-glucoside	Flavonoids	Flavones	-	1	9	212397	1.05876	0.000809996	0.00277748	23599.6	14.5265	up
MWSHY0008	C21H20O10	Apigenin-6-C-glucoside (Isovitexin)	Flavonoids	Flavonoid carbonoside	38953-85-4	2	9	215027	1.05874	0.00186513	0.00469287	23891.9	14.5442	up
MWSHY0189	C21H20O10	Apigenin-7-O-glucoside(Cosmosiin)	Flavonoids	Flavones	578-74-5	1	9	223537	1.05874	0.00179785	0.00457075	24837.4	14.6002	up
pmp000126	C27H30O16	Luteolin-6,8-di-C-glucoside	Flavonoids	Flavonoid carbonoside	29428-58-8	3	9	234747	1.05873	0.00288306	0.00603217	26083	14.6708	up
pme0253	C8H15NO3	N-Acetyl-L-leucine	Amino acids and derivatives	Amino acids and derivatives	1188-21-2	3	9	239177	1.05879	3.70964e-05	0.000675642	26575.2	14.6978	up
Lmmp003817	C24H22O14	Kaempferol-3-O-(6''-malonyl)glucoside	Flavonoids	Flavonols	-	1	9	243150	1.05877	0.000408181	0.00192974	27016.7	14.7216	up
Lmpp003268	C33H40O20	Kaempferol-3-O-rutinoside-7-O-glucoside	Flavonoids	Flavonols	-	2	9	243360	1.05878	0.000446694	0.00201649	27040	14.7228	up
pma1751	C12H15NO7	N-(beta-D-Glucosyl)nicotinate	Others	Vitamin	-	3	9	248877	1.05879	0.000305677	0.00175008	27653	14.7551	up
MWSHY0181	C21H20O10	Apigenin-8-C-Glucoside (Vitexin)	Flavonoids	Flavonoid carbonoside	3681-93-4	2	9	253507	1.05862	0.00775189	0.0121472	28167.4	14.7817	up
pmb0998	C10H14N5O8P	Guanosine 5'-monophosphate	Nucleotides and derivatives	Nucleotides and derivatives	85-32-5	3	9	253600	1.05875	0.00143345	0.00387486	28177.8	14.7823	up
mws0341	C6H12O3	2-Hydroxyisocaproic acid	Organic acids	Organic acids	20312-37-2	3	9	256050	1.05865	0.00784235	0.0122716	28450	14.7961	up
pmp000413	C21H20O10	Genistein-8-C-glucoside	Flavonoids	Isoflavones	66026-80-0	2	9	257243	1.05875	0.00237882	0.00545536	28582.6	14.8028	up
Lmjp003044	C22H22O12	Isorhamnetin-3-O-Glucoside*	Flavonoids	Flavonols	5041-82-7	2	9	263027	1.05873	0.00214263	0.00510544	29225.2	14.8349	up
Zmzn001549	C15H18O8	Ferulic acid-1-O-glucoside	Phenolic acids	Phenolic acids	14364-05-7	2	9	267550	1.05877	0.000889448	0.00293332	29727.8	14.8595	up
Rfmb318	C7H14NO2+	D-Proline betaine	Amino acids and derivatives	Amino acids and derivatives	1195-94-4	3	9	272790	1.05866	0.00714445	0.0113555	30310	14.8875	up
Cwjp002007	C43H48O24	Kaempferol-3-O-sophoroside-7-O-(2''-Feruloyl)glucoside	Flavonoids	Flavonols	-	2	9	273053	1.05867	0.00521045	0.00907337	30339.3	14.8889	up
Lmgp004474	C27H30O14	Genistein-7-O-galactoside-rhamnose	Flavonoids	Isoflavones	-	1	9	275427	1.05878	7.30175e-05	0.000911489	30603	14.9014	up
Lmyn007883	C16H32O4	9,16-Dihydroxypalmitic acid	Lipids	Free fatty acids	38076-49-2	1	9	283033	1.05879	0.000244075	0.00155173	31448.1	14.9407	up
Lmpp003930	C30H26O12	Apigenin-7-O-(6''-p-Coumaryl)glucoside	Flavonoids	Flavones	-	1	9	285867	1.05876	0.000874952	0.00291913	31763	14.9551	up
pmb0608	C25H24O14	Chrysoeriol-7-O-(6''-malonyl)glucoside	Flavonoids	Flavones	-	1	9	286347	1.05878	0.000343899	0.00184148	31816.3	14.9575	up
Hmdn001667	C20H16O13	Ellagic acid-4-O-glucoside	Tannins	Tannin	-	2	9	286557	1.0586	0.00979382	0.0144118	31839.6	14.9585	up
pmb3074	C16H18O8	5-O-p-Coumaroylquinic acid*	Phenolic acids	Phenolic acids	1899-30-5	1	9	288767	1.05868	0.00477044	0.00857599	32085.2	14.9696	up
Hmlp003129	C20H22O6	Matairesinol	Lignans and Coumarins	Lignans	580-72-3	3	9	301843	1.05875	0.00243366	0.00545536	33538.1	15.0335	up
Hmcp002207	C22H22O12	Isorhamnetin-7-O-glucoside (Brassicin)*	Flavonoids	Flavonols	6743-96-0	2	9	305137	1.05861	0.01038	0.0151341	33904.1	15.0492	up
mws0047	C27H30O14	Apigenin-7-O-neohesperidoside (Rhoifolin)	Flavonoids	Flavones	17306-46-6	2	9	320330	1.05856	0.0116505	0.0167881	35592.2	15.1193	up
pmn001519	C15H12O9	Galloyl Methyl gallate	Phenolic acids	Phenolic acids	-	3	9	325913	1.05836	0.0225055	0.028641	36212.6	15.1442	up
pme1119	C10H12N4O5	Inosine	Nucleotides and derivatives	Nucleotides and derivatives	58-63-9	3	9	329457	1.05873	0.00308825	0.00634204	36606.3	15.1598	up
Zmjp013616	C30H50O3	12,13-Dihydroursolic acid	Terpenoids	Triterpene	-	2	9	332533	1.05874	0.00246919	0.0055038	36948.1	15.1732	up
pme1137	C6H5NO3	6-Hydroxynicotinic acid	Alkaloids	Pyridine alkaloids	5006-66-6	3	9	334613	1.05877	0.000748955	0.00264996	37179.3	15.1822	up
MWSmce052	C30H48O3	3-Epiursolic acid	Terpenoids	Triterpene	989-30-0	2	9	346113	1.05833	0.0180731	0.0239039	38457	15.231	up
Zmhn000563	C15H20O9	Syringic acid 4-O-rhamnoside	Lignans and Coumarins	Lignans	-	3	9	357343	1.0587	0.00449697	0.00823086	39704.8	15.277	up
mws0520	C11H13NO4	N-Acetyl-L-tyrosine	Amino acids and derivatives	Amino acids and derivatives	537-55-3	3	9	359617	1.05878	0.00099232	0.00313388	39957.4	15.2862	up
mws0823	C5H8O3	3-Methyl-2-Oxobutanoic acid	Organic acids	Organic acids	759-05-7	3	9	366813	1.05877	0.00109129	0.00331263	40757	15.3148	up
ML10172161	C3H4O4	Hydroxypyruvic acid	Organic acids	Organic acids	1113-60-6	3	9	373540	1.05867	0.00534735	0.00920778	41504.4	15.341	up
pme1002	C8H11NO	L-Tyramine	Alkaloids	Alkaloids	51-67-2	3	9	374913	1.05879	0.000274351	0.00163063	41657	15.3463	up
Wmzn002116	C25H24O12	3,5-Dicaffeoylquinic acid	Phenolic acids	Phenolic acids	-	3	9	382243	1.05864	0.00681544	0.010958	42471.5	15.3742	up
MWS3149	C8H8O3	3-Methoxybenzoic acid	Phenolic acids	Phenolic acids	586-38-9	3	9	394673	1.05878	0.000274462	0.00163063	43852.6	15.4204	up
Zmcp003891	C37H38O20	kaempferol-3-methoxycaffeoyldiglucoside	Flavonoids	Flavonols	-	2	9	395007	1.05868	0.00425542	0.00794583	43889.6	15.4216	up
Lmzn006284	C30H48O4	2α-Hydroxyursolic acid	Terpenoids	Triterpene	-	3	9	399410	1.05877	0.00192783	0.00476174	44378.9	15.4376	up
Lmbp003668	C20H18O10	Kaempferol-3-O-arabinoside	Flavonoids	Flavonols	-	3	9	403423	1.05877	0.00111293	0.00335755	44824.8	15.452	up
Lmbp000123	C6H13NO2S	L-Homomethionine	Amino acids and derivatives	Amino acids and derivatives	25148-30-5	3	9	454873	1.05868	0.00666244	0.0107743	50541.5	15.6252	up
pma0134	C4H8O4	D-Threose	Others	Saccharides and Alcohols	95-43-2	3	9	458203	1.05878	0.000716472	0.00258442	50911.5	15.6357	up
pmb3317	C16H20O10	Quinacyl syringic acid	Phenolic acids	Phenolic acids	-	3	9	458740	1.05874	0.00317447	0.00644784	50971.1	15.6374	up
YC512112	C16H24O5N2	Anabasine-glucoside	Alkaloids	Pyridine alkaloids	-	2	9	470627	1.05871	0.0048603	0.00864638	52291.9	15.6743	up
mws0425	C5H6O4	Citraconic acid	Organic acids	Organic acids	498-23-7	3	9	480420	1.05873	0.00224599	0.0052501	53380	15.704	up
HJN110	C30H48O3	Betulinic acid	Terpenoids	Triterpene	472-15-1	2	9	503973	1.05878	0.000243787	0.00155173	55997	15.7731	up
pmb0628	C27H32O16	Eriodictyol-8-C-glucoside-4'-O-glucoside	Flavonoids	Flavanones	-	3	9	507470	1.05879	0.000545321	0.00222834	56385.6	15.783	up
mws4053	C30H48O3	Ursolic acid	Terpenoids	Triterpene	77-52-1	2	9	517897	1.05879	0.000545552	0.00222834	57544.1	15.8124	up
mws0024	C7H6O5	Gallic acid	Phenolic acids	Phenolic acids	149-91-7	3	9	539057	1.05874	0.00241963	0.00545536	59895.2	15.8702	up
pme1605	C27H30O15	Kaempferol-3-O-robinobioside(Biorobin)	Flavonoids	Flavonols	17297-56-2	3	9	543143	1.05874	0.00269645	0.00578795	60349.3	15.881	up
Cmrn002785	C34H44O19	Arenarioside	Phenolic acids	Phenolic acids	94130-58-2	2	9	555593	1.05874	0.00196037	0.00480314	61732.6	15.9137	up
mws0895	C21H20O10	Genistein-7-O-Glucoside (Genistin)	Flavonoids	Isoflavones	529-59-9	2	9	591757	1.05879	0.000562527	0.00226438	65750.7	16.0047	up
MWSHY0161	C30H26O13	Kaempferol-3-O-(6''-p-Coumaroyl)glucoside (Tiliroside)	Flavonoids	Flavonols	20316-62-5	1	9	602270	1.05845	0.0148404	0.0204056	66918.9	16.0301	up
Lmbn001162	C15H16O9	Esculetin-7-O-glucoside	Lignans and Coumarins	Coumarins	-	1	9	617840	1.05878	0.000393029	0.00192322	68648.9	16.0669	up
mws1015	C15H16O9	Esculin (6,7-DihydroxyCoumarin-6-glucoside)	Lignans and Coumarins	Coumarins	531-75-9	1	9	638013	1.05878	0.000536662	0.002225	70890.4	16.1133	up
Rfmb320	C7H13NO2	1-Methylpiperidine-2-carboxylic acid	Organic acids	Organic acids	7730-87-2	3	9	663490	1.05874	0.00340825	0.00679815	73721.1	16.1698	up
mws0180	C7H6O4	2,5-Dihydroxybenzoic acid; Gentisic Acid*	Phenolic acids	Phenolic acids	490-79-9	3	9	670850	1.05875	0.00284594	0.00597701	74538.9	16.1857	up
Smgp006258	C30H26O13	6,7,3',4'-Tetrahydroxyaurone-6-O-(6''-O-p-Coumaroyl)glucoside	Flavonoids	Aurones	-	1	9	686250	1.05879	1.49554e-05	0.000458062	76250	16.2184	up
Hmln000659	C13H16O10	3-O-Galloyl-D-glucose*	Phenolic acids	Phenolic acids	-	2	9	739600	1.05868	0.00868791	0.0130814	82177.8	16.3265	up
pmp001309	C21H20O12	6-Hydroxykaempferol-7-O-glucoside	Flavonoids	Flavonols	-	1	9	810030	1.05878	0.000438502	0.00201074	90003.3	16.4577	up
Lmfn000604	C13H16O10	6-O-Galloyl-D-glucose*	Phenolic acids	Phenolic acids	13186-19-1	2	9	849130	1.0583	0.0237607	0.0299638	94347.8	16.5257	up
mws1077	C16H18O9	Scopoletin-7-O-glucoside (Scopolin)	Lignans and Coumarins	Coumarins	531-44-2	3	9	860107	1.05876	0.00127387	0.00360119	95567.4	16.5442	up
Hmln000873	C13H16O10	2-O-Galloyl-D-glucose	Phenolic acids	Phenolic acids	-	2	9	879580	1.05869	0.00649404	0.0106257	97731.1	16.5765	up
Zmcn004806	C36H36O18	kaempferol-3-p-coumaroyldiglucoside	Flavonoids	Flavonols	-	2	9	931937	1.05877	0.000508893	0.00215794	103549	16.6599	up
Lmmn003663	C14H18O9	5-Glucosyloxy-2-Hydroxybenzoic acid methyl ester	Phenolic acids	Phenolic acids	-	2	9	985977	1.05878	0.000389043	0.00192322	109553	16.7413	up
Lmmp002080	C11H16N2O	N-(4-Aminobutyl)benzamide	Alkaloids	Alkaloids	5692-23-9	2	9	986683	1.05879	0.000391738	0.00192322	109631	16.7423	up
mws0120	C8H20NO6P	Choline Alfoscerate	Lipids	PC	28319-77-9	1	9	1103870	1.05876	0.00287062	0.00601747	122652	16.9042	up
Hmmp002474	C33H38O20	Apigenin-7-O-rutinoside-4'-O-glucuronide	Flavonoids	Flavones	-	1	9	1.16803e+06	1.05875	0.00337678	0.00675965	129781	16.9857	up
Zmhn005413	C15H12O9	p-Dimeric galloyl methyl ester	Phenolic acids	Phenolic acids	-	3	9	1168160	1.05829	0.032259	0.0390412	129796	16.9859	up
mws0906	C16H22O8	Coniferin	Phenolic acids	Phenolic acids	531-29-3	1	9	1.20543e+06	1.05876	0.00236066	0.00544262	133937	17.0312	up
Smpn011792	C30H48O4	2,3-dihydroxy-12-ursen-28-oic acid	Terpenoids	Triterpene	-	3	9	1284000	1.05877	0.00137905	0.00381125	142667	17.1223	up
pmb0530	C21H27N7O14P2	Nicotinic acid adenine dinucleotide	Nucleotides and derivatives	Nucleotides and derivatives	53-84-9	1	9	1.38097e+06	1.0587	0.00524681	0.00912238	153441	17.2273	up
Lmnp002413	C27H30O15	Luteolin-6-C-rhamnoside-7-O-glucoside	Flavonoids	Flavonoid carbonoside	-	2	9	1447400	1.05867	0.0101495	0.0148391	160822	17.2951	up
Zmjp003291	C27H30O15	"""Vitexin-2""""-O-galactoside"""	Flavonoids	Flavonoid carbonoside	-	2	9	1451900	1.05878	0.000536724	0.002225	161322	17.2996	up
Xmyp004678	C32H38O19	Kaempferol-3-O-(2-O-Xylosyl-6-O-Rhamnosyl)Glucoside	Flavonoids	Flavonols	-	1	9	1.57377e+06	1.05854	0.0178087	0.0236386	174863	17.4159	up
Hmpp002612	C27H30O16	Luteolin-7-O-gentiobioside	Flavonoids	Flavones	-	1	9	1.62187e+06	1.05876	0.0028419	0.00597701	180207	17.4593	up
mws0005	C10H12N2	Tryptamine	Alkaloids	Plumerane	61-54-1	3	9	1.62843e+06	1.05878	0.000211081	0.00146569	180937	17.4651	up
Hmcp001618	C32H38O20	Quercetin-3-O-(2''-O-Xylosyl)rutinoside	Flavonoids	Flavonols	129235-39-8	2	9	1650100	1.05878	7.14641e-05	0.000909314	183344	17.4842	up
pmp000593	C27H30O15	Luteolin-7-O-rutinoside	Flavonoids	Flavones	3563-98-2	3	9	1.66353e+06	1.05874	0.00293068	0.00609736	184837	17.4959	up
Zmcp003989	C27H30O15	Kaempferol-3-O-rhamnosyl(1→2)glucoside	Flavonoids	Flavonols	-	2	9	1.67067e+06	1.05878	0.000920903	0.00298287	185630	17.5021	up
mws0576	C4H8O3	3-Hydroxybutyric acid	Organic acids	Organic acids	300-85-6	3	9	1.69497e+06	1.05875	0.00193594	0.00476902	188330	17.5229	up
pmp000194	C24H22O13	6''-O-Malonylgenistin	Flavonoids	Isoflavones	51011-05-3	2	9	2019900	1.05879	1.56673e-05	0.000458062	224433	17.7759	up
Lmmp001965	C33H40O22	Gossypetin-3-O-rutinoside-8-O-glucoside	Flavonoids	Flavonols	-	1	9	2.07767e+06	1.05878	0.000587718	0.00233287	230852	17.8166	up
pmb0069	C7H7NO	Benzamide	Phenolic acids	Phenolic acids	55-21-0	3	9	2265100	1.05877	0.000985017	0.00313388	251678	17.9412	up
pme0368	C27H30O14	Apigenin-7-O-rutinoside (Isorhoifolin)	Flavonoids	Flavones	552-57-8	1	9	2.27823e+06	1.05878	0.000954814	0.00306589	253137	17.9496	up
pmp001105	C33H40O20	Kaempferol-3-O-neohesperidoside-7-O-glucoside	Flavonoids	Flavonols	-	2	9	2.47973e+06	1.05872	0.00348584	0.00690332	275526	18.0718	up
HJN089	C21H20O10	Sophoricoside	Flavonoids	Isoflavones	152-95-4	1	9	2510100	1.05877	0.00115437	0.00342381	278900	18.0894	up
mws0072	C21H20O10	Apigenin-5-O-glucoside	Flavonoids	Flavones	28757-27-9	1	9	2.54343e+06	1.05764	0.0911369	0.101762	282604	18.1084	up
Xmyp005654	C21H20O11	Kaempferol-4'-O-glucoside*	Flavonoids	Flavonols	-	1	9	2.76953e+06	1.05877	0.00132421	0.00369646	307726	18.2313	up
Smnp001863	C22H24O10	8-O-methyl-7-hydroxyaloin	Quinones	Anthraquinone	-	2	9	3.05753e+06	1.05875	0.00242307	0.00545536	339726	18.374	up
Lmmp002334	C33H40O21	Quercetin-3-O-rutinoside-7-O-glucoside	Flavonoids	Flavonols	-	2	9	3.08367e+06	1.05879	9.2564e-05	0.00102839	342630	18.3863	up
pmb0580	C21H20O9	Chrysin-5-O-glucoside (Toringin)	Flavonoids	Flavones	1329-10-8	3	9	3.17567e+06	1.05879	0.000598442	0.00233287	352852	18.4287	up
Zmhp002640	C33H40O21	6-Hydroxykaempferol 3-Rutinoside-6-glucoside	Flavonoids	Flavonols	-	2	9	3305400	1.05878	0.000285621	0.00167897	367267	18.4865	up
pmb0618	C28H34O16	Hesperetin-8-C-glucoside-3'-O-glucoside	Flavonoids	Flavonoid carbonoside	-	3	9	3457100	1.05877	0.00243963	0.00545536	384122	18.5512	up
Lmyp005841	C21H20O9	Chrysin-7-O-glucoside	Flavonoids	Flavones	31025-53-3	1	9	3.48797e+06	1.05878	0.000335056	0.00182499	387552	18.564	up
pmb0676	C38H40O19	Chrysoeriol-8-C-glucoside-7-O-(6''-feruloyl)glucoside	Flavonoids	Flavonoid carbonoside	-	2	9	3.50953e+06	1.05863	0.012965	0.0183258	389948	18.5729	up
pmb2826	C5H8O5	L-Citramalic acid	Organic acids	Organic acids	6236-09-5	1	9	3854200	1.05877	0.00058679	0.00233287	428244	18.7081	up
mws0089	C21H20O11	Kaempferol-7-O-glucoside*	Flavonoids	Flavonols	16290-07-6	1	9	4.16983e+06	1.05879	0.000584949	0.00233287	463315	18.8216	up
mws0913	C21H20O11	Kaempferol-3-O-galactoside (Trifolin)*	Flavonoids	Flavonols	23627-87-4	1	9	4226400	1.05877	0.00115893	0.00342381	469600	18.8411	up
mws1584	C25H24O12	1,3-O-Dicaffeoylquinic Acid (Cynarin)	Phenolic acids	Phenolic acids	30964-13-7	1	9	4.46643e+06	1.05876	0.00204136	0.00493034	496270	18.9208	up
MWS20147	C21H20O11	Luteolin-3'-O-glucoside	Flavonoids	Flavones	5154-41-6	2	9	5.06853e+06	1.05779	0.0505635	0.0588231	563170	19.1032	up
pmb0645	C28H34O16	Hesperetin-6-C-glucoside-7-O-glucoside	Flavonoids	Flavonoid carbonoside	-	3	9	5.87367e+06	1.05877	0.00100255	0.00314825	652630	19.3159	up
Hmpp003270	C21H20O11	Luteolin-4'-O-glucoside	Flavonoids	Flavones	6920-38-3	3	9	5.94943e+06	1.05875	0.00350381	0.00692657	661048	19.3344	up
Zmhn002032	C28H34O15	4-O-(6'-O-Glucosylcaffeoylglucosyl)-4-hydroxybenzyl alcohol	Phenolic acids	Phenolic acids	-	2	9	6757900	1.05873	0.00490413	0.00867594	750878	19.5182	up
mws0491	C8H11N	Phenethylamine	Alkaloids	Alkaloids	64-04-0	3	9	7.99867e+06	1.05877	0.00277061	0.00590991	888741	19.7614	up
pmb0680	C36H36O17	Vitexin-7-O-(6''-p-coumaroyl)glucoside	Flavonoids	Flavonoid carbonoside	-	2	9	8656800	1.05873	0.00647821	0.0106155	961867	19.8755	up
Hmmp004965	C22H22O11	Diosmetin-7-O-glucoside*	Flavonoids	Flavanones	20126-59-4	1	9	9147600	1.05878	0.000619315	0.00234833	1016400	19.955	up
HJAP023	C33H40O21	Kaempferol-6,8-di-C-glucoside-7-O-glucoside	Flavonoids	Flavonoid carbonoside	-	1	9	9.52263e+06	1.05877	0.00123696	0.00354674	1.05807e+06	20.013	up
Hmgp002189	C22H22O11	Hispidulin-7-O-Glucoside	Flavonoids	Flavones	17680-84-1	1	9	9.53237e+06	1.05878	0.000698527	0.00255284	1.05915e+06	20.0145	up
Xmyp005599	C27H30O16	Kaempferol-3-O-galactoside-4'-O-glucoside	Flavonoids	Flavonols	-	2	9	9.71867e+06	1.05875	0.00466414	0.00846148	1.07985e+06	20.0424	up
Lmjp003655	C22H22O11	6-C-MethylKaempferol-3-glucoside	Flavonoids	Flavones	-	1	9	9.73537e+06	1.05878	0.000919123	0.00298287	1.08171e+06	20.0449	up
Lmwp003888	C33H40O21	Kaempferol-3-O-sophoroside-7-O-glucoside	Flavonoids	Flavonols	-	2	9	1.01995e+07	1.05878	0.00154646	0.00407137	1.13328e+06	20.1121	up
Zmhp003322	C36H36O17	Isovitexin-2''-O-(6'''-p-coumaroyl)glucoside	Flavonoids	Flavonoid carbonoside	-	2	9	1.41413e+07	1.05877	0.00140791	0.0038412	1.57126e+06	20.5835	up
pmb0678	C37H38O18	Vitexin-7-O-(6''-feruloyl)glucoside	Flavonoids	Flavonoid carbonoside	-	2	9	37227000	1.05878	0.00023644	0.00154928	4.13633e+06	21.9799	up

## Sheet: Supplementary Table 2
Supplementary Table 2. List of differentially accumulated metabolites between C. convolvulacea tuber and leaf.
Index	Formula	Compounds	Class I	Class II	CAS	Level	CR	CL	VIP	p_value	FDR	Fold_Change	Log2FC	Type
pme1598	C22H24O11	Hesperetin-5-O-glucoside	Flavonoids	Flavanones	69651-80-5	2	3018800	9	1.0553	0.00232296	0.00528576	2.98132e-06	-18.3556	down
mws0856	C21H20O12	Quercetin-4'-O-glucoside (Spiraeoside)	Flavonoids	Flavonols	20229-56-5	2	2.25903e+06	9	1.05532	0.00101736	0.00321964	3.984e-06	-17.9373	down
MWS4471	C6H10N2O4	N-Alpha-Acetyl-L-Asparagine	Amino acids and derivatives	Amino acids and derivatives	4033-40-3	3	688757	9	1.05532	0.000855706	0.00303154	1.3067e-05	-16.2237	down
Lmhp002001	C14H20N2O3	L-Valyl-L-Phenylalanine	Amino acids and derivatives	Amino acids and derivatives	3918-92-1	1	462207	9	1.05518	0.00726503	0.0111945	1.94718e-05	-15.6483	down
pme2914	C6H10O5	3-Hydroxy-3-methylpentane-1,5-dioic acid	Amino acids and derivatives	Amino acids and derivatives	503-49-1	3	152973	9	1.0553	0.001075	0.00334013	5.88338e-05	-14.053	down
Li512111	C24H24O13	Isorhamnetin-3-O-(6''-acetylglucoside)	Flavonoids	Flavonols	-	3	137993	9	1.05533	0.000107027	0.00121047	6.52205e-05	-13.9043	down
MWS0205	C4H6N4O3	Allantoin	Organic acids	Organic acids	97-59-6	3	124889	9	1.05413	0.0375268	0.0443963	7.20642e-05	-13.7604	down
pme2527	C5H12N2O2	L-Ornithine	Amino acids and derivatives	Amino acids and derivatives	70-26-8	3	95395	9	1.05528	0.00167715	0.00439088	9.43446e-05	-13.3717	down
mws0262	C4H6O6	L-Tartaric acid	Organic acids	Organic acids	87-69-4	3	82700.7	9	1.05528	0.00228226	0.00523578	0.000108826	-13.1657	down
pmb2789	C18H30O4	13S-Hydroperoxy-6Z,9Z,11E-octadecatrienoic acid	Lipids	Free fatty acids	121107-97-9	3	72505	9	1.05459	0.0248691	0.0307735	0.000124129	-12.9759	down
HJAP064	C25H24O15	Isorhamnetin-3-O-(6''-malonylglucoside)	Flavonoids	Flavonols	-	3	46732	9	1.05522	0.00370933	0.00706271	0.000192588	-12.3422	down
mws0921	C9H10O2	p-Coumaryl alcohol	Phenolic acids	Phenolic acids	3690-05-9	3	43563.7	9	1.05499	0.0103468	0.014757	0.000206594	-12.2409	down
mws1610	C30H48O4	Maslinic acid	Terpenoids	Triterpene	4373-41-5	3	38868.7	9	1.05501	0.0106008	0.0150057	0.000231549	-12.0764	down
mws0009	C10H10O3	Coniferaldehyde	Phenolic acids	Phenolic acids	20649-42-7	3	37586.7	9	1.0548	0.0178663	0.0227554	0.000239447	-12.028	down
pmn001706	C30H48O4	2-Hydroxyoleanolic acid	Terpenoids	Triterpene	26707-60-8	1	36643	9	1.05376	0.0532117	0.061161	0.000245613	-11.9913	down
pmn001705	C30H48O4	3,24-Dihydroxy-17,21-semiacetal-12(13)oleanolic fruit	Terpenoids	Triterpene	-	1	36544.3	9	1.05394	0.0452192	0.052943	0.000246276	-11.9874	down
pmb0108	C19H18O8	Feruloyl syringic acid	Phenolic acids	Phenolic acids	-	3	34033.7	9	1.05493	0.0132213	0.0178015	0.000264444	-11.8847	down
Hmqp000191	C18H32O16	Planteose	Others	Saccharides and Alcohols	470-57-5	2	33929	9	1.05455	0.0203796	0.0256388	0.00026526	-11.8803	down
MWStz043	C26H26O12	3,4-Di-O-caffeoylquinic acid methyl ester	Phenolic acids	Phenolic acids	114637-83-1	3	27834.3	9	1.05519	0.00418905	0.00759264	0.000323342	-11.5947	down
Lmdn003756	C10H10O4	Methyl caffeate	Phenolic acids	Phenolic acids	3843-74-1	3	27373	9	1.05523	0.00329862	0.00650432	0.000328791	-11.5705	down
MWS80009	C25H40N2O6S	Eoxin D4; 14,15-Leukotriene D4; 15S-hydroxy,14R-(S-cysteinylglycinyl)-5Z,8Z,10E,12E-eicosatetraenoic acid	Lipids	Free fatty acids	75290-64-1	3	26547.3	9	1.05523	0.00317021	0.00637991	0.000339017	-11.5264	down
mws0853	C11H14O4	Sinapyl alcohol	Phenolic acids	Phenolic acids	537-33-7	3	23419.7	9	1.05489	0.0127551	0.0173181	0.000384292	-11.3455	down
Hmpn005101	C21H24O11	Sieboldin	Flavonoids	Chalcones	18777-73-6	3	21554	9	1.05485	0.0115497	0.0160871	0.000417556	-11.2257	down
pmb2673	C9H9NO5	6-Hydroxydopaquinone	Amino acids and derivatives	Amino acids and derivatives	135791-48-9	3	19075.7	9	1.0551	0.00666989	0.0105358	0.000471805	-11.0495	down
ML10177402	C7H7NO3	4-Aminosalicylic acid	Phenolic acids	Phenolic acids	65-49-6	3	16422.7	9	1.0552	0.00385146	0.00722388	0.000548023	-10.8335	down
Lmmp003628	C37H44N4O9	Tricaffeoylspermine	Alkaloids	Phenolamine	-	3	15935.3	9	1.0548	0.0121729	0.0166991	0.000564783	-10.79	down
mws0930	C22H34O2	Docosapentaenoic acid	Lipids	Free fatty acids	24880-45-3	3	15415.7	9	1.05345	0.037225	0.0440854	0.000583819	-10.7422	down
pmf0314	C20H34O	cis-Abienol	Others	Saccharides and Alcohols	17990-16-8	3	12256.7	9	1.05514	0.00456859	0.0079616	0.000734294	-10.4114	down
Lmcn009122	C16H30O2	(7Z)-Hexadecenoic acid*	Lipids	Free fatty acids	2416-19-5	1	9504.33	9	1.05515	0.00458365	0.00797555	0.000946936	-10.0444	down
HJAP046	C12H14O5	1-(2,4,5-Trimethoxyphenyl)-1,2-propanedione	Phenolic acids	Phenolic acids	2020-84-0	3	5599.4	9	1.05123	0.0568081	0.0651622	0.00160732	-9.28113	down
mws0361	C16H30O2	Palmitoleic Acid*	Lipids	Free fatty acids	373-49-9	1	5247.07	9	1.05497	0.00672035	0.0106007	0.00171524	-9.18737	down
Lmmn003748	C20H24O6	Isolariciresinol	Lignans and Coumarins	Lignans	548-29-8	3	2.95517e+06	23097	1.05377	0.00872997	0.0129067	0.0078158	-6.99939	down
Zmxp005324	C20H24O6	(7R,8S)-Dihydrodehydrodiconiferyl alcohol	Lignans and Coumarins	Lignans	126253-41-6	1	3029600	25003.7	1.055	0.00241488	0.00536588	0.00825312	-6.92084	down
MWS0728	C21H28O5	Aldosterone	Others	Others	52-39-1	2	1.08677e+06	9164.4	1.05477	0.0047777	0.00817554	0.00843267	-6.88979	down
Lmbn004847	C10H12O3	4-Methoxyphenylpropionic acid	Phenolic acids	Phenolic acids	-	3	1.27823e+06	15806.7	1.05378	0.0119793	0.0165428	0.012366	-6.33747	down
mws0093	C10H12O3	Coniferyl alcohol	Phenolic acids	Phenolic acids	458-35-5	3	3.73043e+06	56577.3	1.05464	0.00275738	0.00582914	0.0151664	-6.04298	down
Xmgp006913	C20H20O5	2,4,2',4'-tetrahydroxy-3'-prenylchalcone	Flavonoids	Chalcones	-	3	10097200	208023	1.05483	0.00203353	0.00489446	0.0206021	-5.60107	down
MWSmce621	C22H18O12	Cichoric Acid	Phenolic acids	Phenolic acids	6537-80-0	3	1.19563e+06	51140.7	1.05269	0.00362305	0.00695699	0.0427729	-4.54716	down
MWS5173	C4H5N3O	Isocytosine	Nucleotides and derivatives	Nucleotides and derivatives	108-53-2	3	700140	34583.7	1.04985	0.00235479	0.00529154	0.0493954	-4.33948	down
MWS20155	C18H16O8	Rosmarinic acid	Phenolic acids	Phenolic acids	537-15-5	3	1092250	61807	1.05195	0.00229973	0.00526517	0.0565869	-4.14339	down
pme0008	C6H13N3O3	L-Citrulline	Amino acids and derivatives	Amino acids and derivatives	372-75-8	3	6122200	382973	1.05463	0.000567552	0.00245939	0.0625549	-3.99873	down
pme0500	C18H32O16	D-Melezitose	Others	Saccharides and Alcohols	597-12-6	1	1.81517e+06	130700	1.03663	0.0682725	0.0775263	0.0720044	-3.79577	down
HJN041	C21H24O11	Epicatechin glucoside	Flavonoids	Flavanols	-	2	294750	22964	1.04659	9.96392e-07	9.45597e-05	0.0779101	-3.68205	down
MWS2027	C4H4N2O3	Barbituric acid;Malonylurea;2,4,6-Pyrimidinetrione	Nucleotides and derivatives	Nucleotides and derivatives	67-52-7	1	3575900	307050	1.04921	0.0156462	0.0204104	0.0858665	-3.54176	down
Lmsp004450	C20H22O6	Dehydrodiconiferyl alcohol	Phenolic acids	Phenolic acids	97465-82-2	3	433230	41808.3	1.04927	0.000661184	0.00267562	0.0965038	-3.37327	down
MWSslk066	C8H8O4	3-Hydroxy-4-methoxybenzoic acid	Phenolic acids	Phenolic acids	645-08-9	3	191527	20725	1.01451	0.00236433	0.00529154	0.108209	-3.2081	down
pmb0752	C17H20O9	3-O-Feruloylquinic acid	Phenolic acids	Phenolic acids	1899-29-2	2	538697	58952.7	1.04684	0.00384732	0.00722388	0.109436	-3.19184	down
mws0463	C16H14O6	Hesperetin	Flavonoids	Flavanones	520-33-2	3	23636.7	2922.53	1.03093	0.000795149	0.00289893	0.123644	-3.01574	down
pme2743	C10H11NO3	N-Phenylacetylglycine	Amino acids and derivatives	Amino acids and derivatives	500-98-1	3	1.88287e+06	260353	1.04478	0.000622947	0.00259983	0.138275	-2.85439	down
pme0026	C6H14N2O2	L-Lysine	Amino acids and derivatives	Amino acids and derivatives	56-87-1	3	21152000	2.96393e+06	1.04358	0.000478869	0.0023036	0.140125	-2.83521	down
mws0852	C20H22N8O5	Methotrexate	Nucleotides and derivatives	Nucleotides and derivatives	59-05-2	3	83899.7	12054.3	1.0543	0.00134909	0.00377677	0.143676	-2.79911	down
pme0193	C5H10N2O3	L-Glutamine	Amino acids and derivatives	Amino acids and derivatives	56-85-9	3	19777000	3230300	1.05518	0.000269645	0.00179229	0.163336	-2.61408	down
MWS1933	C10H11NO3	N-(2-Methylbenzoyl)glycine	Amino acids and derivatives	Amino acids and derivatives	42013-20-7	3	1.10207e+06	190817	1.05337	0.00300991	0.00613372	0.173144	-2.52995	down
pmn001375	C26H32O12	1-Hydroxypinoresinol-1-O-Glucoside	Lignans and Coumarins	Lignans	81495-71-8	2	1.14063e+06	203737	1.04476	0.000642242	0.00264137	0.178617	-2.48506	down
pme2993	C10H8O4	Scopoletin (7-Hydroxy-5-methoxycoumarin)	Lignans and Coumarins	Coumarins	92-61-5	2	2.26623e+07	4128000	1.04121	0.000859205	0.00303154	0.182152	-2.45678	down
Zmyn000083	C6H14O12P2	D-Glucose 1,6-bisphosphate	Others	Saccharides and Alcohols	10139-18-1	3	55167	10076.1	1.03878	3.24308e-05	0.0005916	0.182648	-2.45286	down
pme3186	C3H7O6P	DL-Glyceraldehyde-3-phosphate	Organic acids	Organic acids	591-59-3	3	326083	59926.3	1.04585	0.0158843	0.0206259	0.183776	-2.44398	down
pmc0066	C10H13N4O7P	2'-Deoxyinosine-5'-monophosphate	Nucleotides and derivatives	Nucleotides and derivatives	3393-18-8	3	1.87957e+06	346313	1.05059	0.00284051	0.00593829	0.184252	-2.44025	down
mws0458	C8H8O3	Vanillin	Phenolic acids	Phenolic acids	121-33-5	3	709543	130993	1.04301	0.00250015	0.00550131	0.184616	-2.4374	down
Lmcn003470	C9H10O4	Vanillic acid methyl ester	Phenolic acids	Phenolic acids	3943-74-6	3	93645.7	18271	1.03132	0.0354556	0.0421222	0.195108	-2.35766	down
Zmgn004894	C8H8O3	Methyl 4-hydroxybenzoate	Organic acids	Organic acids	99-76-3	3	181833	36958	1.04758	0.00437925	0.00775107	0.203252	-2.29866	down
Zmyn004676	C18H30O3	17-Hydroxylinolenic acid	Lipids	Free fatty acids	-	1	3096100	648740	1.05287	0.00260543	0.00558676	0.209535	-2.25474	down
Zmjp000182	C7H16N4O2	N-Monomethyl-L-arginine*	Amino acids and derivatives	Amino acids and derivatives	17035-90-4	1	7.07017e+06	1.50547e+06	1.05289	1.53594e-05	0.000362964	0.212932	-2.23153	down
Zmdp001857	C14H18N2O6	γ-Glutamyltyrosine	Amino acids and derivatives	Amino acids and derivatives	7432-23-7	3	459363	102832	1.04347	0.00309803	0.00627934	0.223858	-2.15935	down
Zmdp000292	C7H16N4O2	Arginine methyl ester*	Amino acids and derivatives	Amino acids and derivatives	-	1	6.84317e+06	1549400	1.05159	0.0023336	0.00528576	0.226416	-2.14295	down
pmf0400	C22H44O2	Docosanoic acid (Behenic acid)	Lipids	Free fatty acids	112-85-6	3	347723	80763.3	1.01174	0.0360981	0.0428405	0.232263	-2.10617	down
mws0854	C6H12O5	Rhamnose	Others	Saccharides and Alcohols	3615-41-6	3	248570	57952.7	1.0342	0.000122746	0.00125468	0.233144	-2.10071	down
mws1589	C18H32O16	D-Panose	Others	Saccharides and Alcohols	33401-87-5	1	830100	194740	1.04557	2.87994e-05	0.000542869	0.234598	-2.09174	down
Lmsn000381	C12H22O11	D-Maltose	Others	Saccharides and Alcohols	69-79-4	1	1.48257e+07	3523200	1.04802	0.000220457	0.00165777	0.237642	-2.07314	down
Cmpp003619	C10H8O4	6,7-Dihydroxy-4-methylcoumarin	Lignans and Coumarins	Coumarins	529-84-0	2	4.13747e+07	10083600	1.04627	0.000209778	0.00163627	0.243714	-2.03674	down
Lmjp003822	C26H26O12	3,5-O-Dicaffeoylquinic Acid Methyl Ester*	Phenolic acids	Phenolic acids	159934-13-1	3	122497	30973.3	1.05253	0.00049037	0.0023036	0.25285	-1.98364	down
MA10039641	C12H22O11	Lactobiose	Others	Saccharides and Alcohols	63-42-3	1	1.17587e+07	3.06637e+06	1.05197	0.0037533	0.00711053	0.260775	-1.93912	down
Zmyn000453	C6H8O7	Isocitric Acid	Organic acids	Organic acids	320-77-4	1	1.42517e+07	3.76747e+06	1.04871	0.00716162	0.0110926	0.264353	-1.91946	down
Zmcn003729	C26H32O12	1-Hydroxypinoresinol-4'-O-Glucoside	Lignans and Coumarins	Lignans	-	2	492200	131669	1.02738	0.000401715	0.00213305	0.267512	-1.90233	down
mws0264	C12H22O11	D-Trehalose	Others	Saccharides and Alcohols	99-20-7	1	9.86743e+06	2.67753e+06	1.03486	0.0154282	0.020196	0.271351	-1.88177	down
Lmqn000213	C24H42O21	Stachyose	Others	Saccharides and Alcohols	470-55-3	1	169770	46577	1.03718	0.0079559	0.0120713	0.274354	-1.86589	down
MWSmce690	C6H8O6	Erythorbic Acid; Isoascorbic Acid	Others	Vitamin	89-65-6	3	850287	240217	1.04935	0.00848165	0.012622	0.282513	-1.82361	down
mws5038	C12H22O11	Isomaltulose	Others	Saccharides and Alcohols	13718-94-0	1	1.15385e+07	3.26373e+06	1.03832	0.0164492	0.0212617	0.282857	-1.82186	down
Rfmb087	C18H32O4	9-Hydroxy-13-oxo-10-octadecenoic Acid	Lipids	Free fatty acids	-	3	387493	111703	1.04705	0.00845018	0.0125918	0.288272	-1.7945	down
MWSmce689	C19H32O2	Methyl linolenate	Lipids	Free fatty acids	301-00-8	3	254033	73659.3	1.0418	0.0100068	0.0143261	0.289959	-1.78608	down
mws0028	C8H8O4	Vanillic acid	Phenolic acids	Phenolic acids	121-34-6	3	162197	48173.7	1.03051	0.000393319	0.00212735	0.297008	-1.75143	down
mws0027	C9H10O5	Syringic acid	Phenolic acids	Phenolic acids	530-57-4	3	44510.7	13471.3	1.01687	0.0307174	0.0369982	0.302654	-1.72426	down
Rfmb091	C18H32O3	9S-Hydroxy-10E,12Z-octadecadienoic acid*	Lipids	Free fatty acids	15514-85-9	1	5852700	1806400	1.05022	0.00235831	0.00529154	0.308644	-1.69598	down
Lmbn005369	C18H32O3	13(S)-HODE;13(S)-Hydroxyoctadeca-9Z,11E-dienoic acid*	Lipids	Free fatty acids	10219-69-9	1	5.79623e+06	1.79607e+06	1.05124	0.0039304	0.00732336	0.309868	-1.69027	down
Wmmn002441	C10H16O3	(E)-Linalool-1-oic acid	Lipids	Free fatty acids	-	3	826157	261820	1.04644	0.00092673	0.00308274	0.316913	-1.65784	down
Lmyp003381	C15H22O9	3,4,5-Trimethoxyphenyl-1-O-β-D-glucoside	Phenolic acids	Phenolic acids	-	2	249017	79280.3	1.01287	0.00135674	0.00378882	0.318374	-1.65121	down
Lmhp008440	C20H40NO7P	LysoPE 15:1	Lipids	LPE	-	3	65944	21447.7	1.04776	0.0061757	0.00993559	0.325241	-1.62042	down
HJN037	C8H8O5	4-O-Methylgallic Acid	Phenolic acids	Phenolic acids	4319-02-2	2	791490	258537	1.04524	0.010487	0.0149193	0.326646	-1.6142	down
pmb2260	C23H46NO7P	LysoPC 15:1	Lipids	LPC	-	1	108550	35799.3	1.05432	0.000346123	0.00205439	0.329796	-1.60036	down
mws1080	C12H22O11	Galactinol	Others	Saccharides and Alcohols	3687-64-7	1	30484000	10257800	1.04828	0.00192019	0.00471092	0.336498	-1.57133	down
mws0254	C6H9N3O2	L-Histidine	Amino acids and derivatives	Amino acids and derivatives	71-00-1	3	1.73653e+07	5.87273e+06	1.05309	2.33907e-06	0.000137043	0.338187	-1.56411	down
Zmzn000078	C3H7O6P	Dihydroxyacetone phosphate	Others	Saccharides and Alcohols	57-04-5	3	226520	82200.7	1.05506	0.000121004	0.00125468	0.362885	-1.46242	down
Lmqp002784	C7H7NO2	Salicylamide	Alkaloids	Phenolamine	65-45-2	3	84429.3	30680.7	1.03726	0.000163045	0.00149586	0.363389	-1.46041	down
pmb2654	C19H27NO12	Anthranilate-1-O-Sophoroside	Phenolic acids	Phenolic acids	-	3	9.00983e+06	3.31137e+06	1.04876	0.00166595	0.00438184	0.367528	-1.44407	down
mws0277	C7H12O6	Quinic Acid	Organic acids	Organic acids	77-95-2	1	758670	284050	1.04061	0.000413588	0.00213593	0.374405	-1.41733	down
mws1337	C9H17NO5	D-Pantothenic Acid	Others	Vitamin	79-83-4	1	7.86623e+06	2.95887e+06	1.04888	4.08677e-05	0.000651005	0.376148	-1.41063	down
pmf0420	C9H10O2	Benzyl acetate	Organic acids	Organic acids	140-11-4	3	920700	359310	1.04962	0.00232802	0.00528576	0.390257	-1.3575	down
pme3184	C10H14N5O6P	2'-Deoxyadenosine-5'-monophosphate	Nucleotides and derivatives	Nucleotides and derivatives	653-63-4	1	464443	184067	1.05059	0.0047781	0.00817554	0.396317	-1.33527	down
pme3007	C9H14N2O12P2	Uridine 5'-diphosphate	Nucleotides and derivatives	Nucleotides and derivatives	27821-45-0	3	153777	61304	1.04662	0.00111698	0.00340513	0.398656	-1.32678	down
Lmjp003731	C26H26O12	3,4-O-Dicaffeoylquinic Acid Methyl Ester*	Phenolic acids	Phenolic acids	-	3	118740	47641.7	1.03262	0.000234412	0.0016588	0.401227	-1.31751	down
mws2125	C3H5O6P	Phosphoenolpyruvate	Organic acids	Organic acids	138-08-9	3	79576	32812	1.01604	0.000799995	0.00289893	0.412335	-1.27811	down
pmb0889	C18H30O2	Punicic acid (9Z,11E,13Z-octadecatrienoic acid)	Lipids	Free fatty acids	544-72-9	3	6.40213e+06	2.69697e+06	1.04354	0.00170257	0.00443689	0.421261	-1.24722	down
MWSHY0046	C21H20O12	Quercetin-3-O-glucoside (Isoquercitrin)*	Flavonoids	Flavonols	482-35-9	1	1.37187e+06	578120	1.04499	0.00061006	0.00258419	0.421411	-1.2467	down
MWSmce326	C9H17N4O9P	AICAR phosphate (Acadesine phosphate)	Nucleotides and derivatives	Nucleotides and derivatives	681006-28-0	3	105230	45060.7	1.03274	0.00421919	0.00759857	0.428211	-1.22361	down
Lmmn000214	C18H32O15	Solatriose	Others	Saccharides and Alcohols	528-40-5	3	1126720	490263	1.04333	0.010862	0.0153284	0.435124	-1.2005	down
Lmbn007891	C18H34O4	Hydroxy ricinoleic acid	Lipids	Free fatty acids	-	1	303907	132347	1.04756	6.64339e-05	0.000894485	0.435485	-1.19931	down
MWSHY0113	C21H20O12	Quercetin-3-O-galactoside (Hyperin)*	Flavonoids	Flavonols	482-36-0	1	1.40233e+06	637423	1.03177	0.018272	0.0231418	0.454545	-1.13751	down
Lmbn005287	C18H32O4	7S,8S-DiHODE; (9Z,12Z)-(7S,8S)-Dihydroxyoctadeca-9,12-dienoic acid	Lipids	Free fatty acids	143288-65-7	3	249350	116657	1.04809	0.00252932	0.0055332	0.467843	-1.0959	down
pmb2497	C9H10O5	4-Hydroxy-3-methoxymandelate	Phenolic acids	Phenolic acids	55-10-7	3	377513	176683	1.04472	0.000652104	0.00266256	0.468019	-1.09536	down
Lmdn001925	C26H34O12	Olivil-4'-O-glucoside	Lignans and Coumarins	Lignans	76880-93-8	2	252473	118407	1.04065	0.00026437	0.00177978	0.468987	-1.09238	down
pmb0789	C14H21NO8	Pyridoxine-5'-O-glucoside	Others	Vitamin	-	3	1.69987e+06	800213	1.05353	0.000612459	0.00258467	0.470751	-1.08697	down
Zmzn000113	C5H9NO4	L-threo-3-Methylaspartate	Amino acids and derivatives	Amino acids and derivatives	6061-13-8	3	1.83293e+06	872067	1.05121	0.000718175	0.0027817	0.475777	-1.07164	down
mws0281	C6H8O7	Citric Acid	Organic acids	Organic acids	77-92-9	1	3.89563e+07	1.86577e+07	1.05237	1.05327e-05	0.000341718	0.478938	-1.06209	down
pmb0856	C23H46NO7P	LysoPE 18:1(2n isomer)	Lipids	LPE	-	3	497200	245407	1.04992	4.92623e-05	0.000714303	0.493577	-1.01865	down
pmn001382	C25H24O12	Isochlorogenic acid A	Phenolic acids	Phenolic acids	2450-53-5	1	7.90943e+06	15836000	1.04433	0.000233859	0.0016588	2.00217	1.00156	up
Lmsn008888	C30H46O7	2α,3β,19α-Trihydroxyolean-12-en-23,28-dioic acid	Terpenoids	Triterpene	-	2	772.957	1550.8	1.03415	0.00108208	0.00334013	2.00632	1.00455	up
Hmcn000192	C7H14O7	Sedoheptulose	Others	Saccharides and Alcohols	3019-74-7	2	1020000	2047900	1.03103	0.000772569	0.00287725	2.00775	1.00558	up
Zmgn000503	C5H10O4	2,3-Dihydroxy-3-Methylbutanoic Acid	Organic acids	Organic acids	1756-18-9	2	1.41367e+07	2.87003e+07	1.03607	0.000555183	0.00245171	2.03021	1.02163	up
mws0567	C5H11N3O2	4-Guanidinobutyric acid	Organic acids	Organic acids	463-00-3	3	867997	1764600	1.03182	0.00964702	0.0140061	2.03296	1.02358	up
pme0122	C8H16N2O3	N6-Acetyl-L-lysine	Amino acids and derivatives	Amino acids and derivatives	692-04-6	3	160783	327653	1.01247	0.00181696	0.00458185	2.03786	1.02705	up
pmf0470	C5H9NO3	cis-4-Hydroxy-D-proline	Amino acids and derivatives	Amino acids and derivatives	2584-71-6	3	136393	279803	1.0318	0.0194853	0.0245685	2.05144	1.03664	up
mws0227	C6H13NO2	L-Leucine*	Amino acids and derivatives	Amino acids and derivatives	61-90-5	1	2.60693e+06	5.35037e+06	1.05035	2.09035e-05	0.000454651	2.05236	1.03728	up
mws0208	C6H10O4	Adipic Acid	Organic acids	Organic acids	124-04-9	3	359510	740407	1.03611	0.000423228	0.00215626	2.05949	1.04229	up
mws0736	C8H16N2O3	N-Glycyl-L-leucine*	Amino acids and derivatives	Amino acids and derivatives	869-19-2	3	310230	638997	1.02515	0.000915417	0.00308274	2.05975	1.04247	up
Cmbp005948	C21H20O8	1-O-p-Hydroxycinnamoyl-3-O-caffeoylglycerol	Phenolic acids	Phenolic acids	-	3	30777.3	63421.7	1.00666	0.00688807	0.0107835	2.06066	1.04311	up
mws0258	C6H13NO2	L-Isoleucine*	Amino acids and derivatives	Amino acids and derivatives	73-32-5	1	2687500	5.54347e+06	1.05504	2.33829e-07	5.73664e-05	2.06269	1.04452	up
mws0018	C10H26N4	Spermine	Alkaloids	Alkaloids	71-44-3	3	9.65233e+06	2.00283e+07	1.02234	0.0285281	0.0346939	2.07497	1.05309	up
mws1587	C6H13NO2	L-Norleucine*	Amino acids and derivatives	Amino acids and derivatives	327-57-1	1	2.64907e+06	5.50763e+06	1.05347	6.17968e-06	0.000291217	2.07908	1.05595	up
Lmhp010099	C30H52NO7P	LysoPC 22:5	Lipids	LPC	-	3	2875.4	5996.97	1.03112	0.00805617	0.0121955	2.08561	1.06047	up
pma2987	C6H11N3O	Histidinol	Alkaloids	Alkaloids	501-28-0	3	9.78537e+06	2.05163e+07	1.05228	0.000163089	0.00149586	2.09663	1.06808	up
pmb0782	C5H11N	Piperidine	Alkaloids	Piperidine alkaloids	110-89-4	3	6.63363e+06	1.39707e+07	1.05497	8.72106e-06	0.00033776	2.10604	1.07453	up
Lmyn006221	C33H60O14	Gingerglycolipid C	Lipids	Glycerol ester	-	3	3929.2	8361.83	1.01236	0.00871865	0.0129067	2.12813	1.08958	up
pme2755	C8H15NO6	N-Acetyl-D-glucosamine	Others	Saccharides and Alcohols	7512-17-6	3	230220	496790	1.02846	0.00734403	0.0112855	2.15789	1.10962	up
pmn001694	C18H34O5	9,10,13-Trihydroxy-11-Octadecenoic Acid	Lipids	Free fatty acids	29907-57-1	1	2.28107e+06	4.94827e+06	1.05312	0.000329773	0.00199848	2.16928	1.11721	up
pme1419	C6H13NO2S	L-Methionine methyl ester	Amino acids and derivatives	Amino acids and derivatives	10332-17-9	3	37529	81514.3	1.05381	0.000903189	0.00308274	2.17204	1.11905	up
pmb1096	C8H7N	Indole	Alkaloids	Plumerane	120-72-9	1	519370	1.13197e+06	1.04946	2.3763e-05	0.000471509	2.1795	1.124	up
mws4134	C20H32N6O12S2	Oxiglutatione	Amino acids and derivatives	Amino acids and derivatives	27025-41-8	3	236873	516473	1.02392	0.00259545	0.00558071	2.18038	1.12458	up
Hmhp001812	C11H15N5O4	2'-O-Methyladenosine	Nucleotides and derivatives	Nucleotides and derivatives	2140-79-6	1	232470	508687	1.04087	0.000411256	0.00213363	2.18818	1.12973	up
pme0040	C5H5N5	Adenine	Nucleotides and derivatives	Nucleotides and derivatives	73-24-5	1	3309900	7255900	1.04861	0.000406316	0.00213363	2.19218	1.13237	up
mws0924	C6H10O4	2-Methylglutaric acid	Organic acids	Organic acids	617-62-9	3	267050	585457	1.04559	0.00461755	0.0080222	2.19231	1.13245	up
Lmxp000939	C5H5N5	Zarzissine	Alkaloids	Alkaloids	160568-14-9	1	3.37837e+06	7.40723e+06	1.04953	0.000205074	0.00163627	2.19255	1.13261	up
Zmpn000638	C4H9N3O2	3-Guanidinopropionic acid	Organic acids	Organic acids	353-09-3	3	35587	78253	1.00558	0.00187329	0.00467703	2.19892	1.1368	up
pme2244	C11H11NO2	3-Indolepropionic acid	Alkaloids	Plumerane	830-96-6	2	52846	117400	1.01479	0.00332252	0.00652391	2.22155	1.15157	up
pmf0348	C10H20O3	2,6-Dimethyl-7-octene-2,3,6-triol	Others	Saccharides and Alcohols	73815-21-1	3	179123	401117	1.04904	0.00322461	0.00641949	2.23933	1.16307	up
Wmhn003276	C25H26O12	4,5,8-Trihydroxy-α-tetralone 5-O-D-[6'-O-(4''-acetoxylbenzoyl)]glucoside	Quinones	Quinones	-	2	237293	540543	1.04863	0.000368467	0.00210473	2.27795	1.18774	up
mws4174	C8H15NO6	N-Acetyl-D-mannosamine	Others	Saccharides and Alcohols	7772-94-3	2	66476.7	152580	1.04626	0.00383993	0.00722388	2.29524	1.19865	up
Zmgn004439	C10H20O2	Decanoic acid	Organic acids	Organic acids	334-48-5	3	3272.67	7539.5	1.03404	0.000590477	0.00253928	2.30378	1.204	up
pmn001492	C11H8O3	Ayapin	Lignans and Coumarins	Coumarins	494-56-4	2	89687.7	206647	1.05085	0.00112222	0.00341192	2.30407	1.20418	up
Zmbp002538	C11H12N2O2	1-Methoxy-indole-3-acetamide	Alkaloids	Plumerane	-	1	2.10983e+06	4863400	1.05177	0.0019837	0.00482487	2.30511	1.20484	up
mws0383	C17H32O2	10-Heptadecenoic Acid	Lipids	Free fatty acids	29743-97-3	1	1.96897e+06	4.54987e+06	1.0243	0.00211762	0.00502177	2.31079	1.20839	up
MWSmce165	C6H14O5	L-Fucitol	Others	Saccharides and Alcohols	13074-06-1	3	226290	525010	1.04723	9.15766e-05	0.00110457	2.32008	1.21417	up
pmb1754	C5H15NO4P+	O-Phosphocholine	Alkaloids	Alkaloids	107-73-3	3	601050	1.39477e+06	1.04917	0.00450524	0.00788765	2.32055	1.21447	up
MWSmce056	C11H12N2O2	DL-Tryptophan	Amino acids and derivatives	Amino acids and derivatives	54-12-6	1	2.06467e+06	4.82157e+06	1.05436	8.568e-07	9.45597e-05	2.33528	1.22359	up
mws5042	C11H14N2O3	L-Glycyl-L-phenylalanine	Amino acids and derivatives	Amino acids and derivatives	721-66-4	3	194130	455847	1.02803	0.0121958	0.0166991	2.34815	1.23153	up
mws4176	C12H16N2O3	L-Alanyl-L-Phenylalanine	Amino acids and derivatives	Amino acids and derivatives	3061-90-3	3	72518	171180	1.01617	0.0179565	0.0228189	2.36052	1.2391	up
mws0055	C20H20O7	Tangeretin (4',5,6,7,8-Pentamethoxyflavone)	Flavonoids	Flavones	481-53-8	3	3679.27	8691.03	1.0334	0.0177082	0.0226304	2.36216	1.24011	up
mws5041	C8H16N2O3	L-Glycyl-L-isoleucine*	Amino acids and derivatives	Amino acids and derivatives	19461-38-2	3	254887	606120	1.02441	0.00205609	0.00492678	2.378	1.24975	up
Lmrj002087	C10H18N2O5	L-Isoleucyl-L-Aspartate	Amino acids and derivatives	Amino acids and derivatives	-	1	216557	515017	1.03017	0.00337147	0.00660048	2.37821	1.24987	up
mws0147	C5H10O3	β-Hydroxyisovaleric acid	Organic acids	Organic acids	625-08-1	3	366347	878010	1.05044	0.00373219	0.00709429	2.39666	1.26103	up
pme0230	C10H13N5O4	Adenosine	Nucleotides and derivatives	Nucleotides and derivatives	58-61-7	1	419140	1.00758e+06	1.05332	0.00175308	0.00450621	2.40393	1.2654	up
pmb0818	C11H11NO3	Methoxyindoleacetic acid	Alkaloids	Plumerane	3471-31-6	3	3043800	7329000	1.05083	0.000629616	0.00260841	2.40785	1.26774	up
Hmgp002327	C11H9O2N	3-amino-2-naphthoic acid	Alkaloids	Alkaloids	-	1	8995900	2.16807e+07	1.05387	0.00047493	0.0022955	2.41006	1.26907	up
Hmmp001310	C11H9NO2	3-Indoleacrylic acid	Alkaloids	Plumerane	1204-06-4	1	8918000	21524000	1.0543	0.000838913	0.0029931	2.41355	1.27115	up
MWSslk133	C14H26O4	1,14-Tetradecanedioic Acid	Lipids	Free fatty acids	821-38-5	3	29516.7	72076	1.05407	2.4234e-06	0.000137043	2.44187	1.28799	up
Lmgn000160	C4H8N2O3	3-Ureidopropionic Acid	Organic acids	Organic acids	462-88-4	3	286273	701320	1.05359	0.0012157	0.00353458	2.44983	1.29268	up
Lmhp009187	C20H42NO7P	LysoPE 15:0	Lipids	LPE	-	1	43309	109360	1.04144	0.000359233	0.00209429	2.52511	1.33635	up
Zmyn004732	C18H30O3	2R-hydroxy-9Z,12Z,15Z-octadecatrienoic acid	Lipids	Free fatty acids	-	3	16555.7	41863	1.03439	0.0137964	0.0184442	2.52862	1.33835	up
Lmhp010334	C27H48O9	2-Linoleoylglycerol-1-O-glucoside*	Lipids	Glycerol ester	-	1	4016.87	10282.1	1.04682	0.00661224	0.010474	2.55974	1.356	up
pmb0374	C5H5N5	2-Aminopurine	Nucleotides and derivatives	Nucleotides and derivatives	452-06-2	1	68772	178543	1.03621	0.00420209	0.00759817	2.59616	1.37638	up
pme2890	C8H16N2O4S2	L-Homocystine	Amino acids and derivatives	Amino acids and derivatives	626-72-2	3	14837	39329.3	1.0533	0.000245665	0.0017049	2.65076	1.40641	up
MWS4354	C11H15N5O4	N6-methyladenosine	Nucleotides and derivatives	Nucleotides and derivatives	1867-73-8	1	58093	154513	1.0479	0.0026584	0.0056516	2.65976	1.4113	up
pme0006	C5H9NO2	L-Proline	Amino acids and derivatives	Amino acids and derivatives	147-85-3	1	12278000	32723000	1.05218	2.32511e-05	0.000471509	2.66517	1.41423	up
Zmjp003163	C12H18O3	Jasmonic acid	Organic acids	Organic acids	77026-92-7	3	13242.3	35724.3	1.053	4.71222e-05	0.000692145	2.69774	1.43175	up
Zmgn000173	C5H10O5	D-Ribose	Others	Saccharides and Alcohols	50-69-1	3	133633	361847	1.04454	0.000330429	0.00199848	2.70776	1.4371	up
Zmpn000095	C6H15O9P	Sorbitol-6-phosphate	Others	Saccharides and Alcohols	20479-58-7	3	21129	57220.3	1.00346	0.00145845	0.0040218	2.70814	1.4373	up
Lmhp002031	C12H24N2O3	L-Leucyl-L-Leucine	Amino acids and derivatives	Amino acids and derivatives	3303-31-9	1	453460	1.22937e+06	1.05014	4.43502e-05	0.00067382	2.71108	1.43887	up
MWS2070	C10H12O3	Propyl 4-hydroxybenzoate	Phenolic acids	Phenolic acids	94-13-3	3	6058	16492.3	1.04098	0.000117206	0.00124957	2.72241	1.44488	up
mws0224	C5H11NO2S	DL-Methionine	Amino acids and derivatives	Amino acids and derivatives	59-51-8	3	1813000	4.94463e+06	1.05351	0.000190803	0.00161043	2.72732	1.44748	up
mws0256	C5H11NO2	L-Valine	Amino acids and derivatives	Amino acids and derivatives	72-18-4	1	4.90807e+06	1.33997e+07	1.051	2.17834e-05	0.00046485	2.73013	1.44897	up
pmb2657	C10H18N4O6	Argininosuccinic acid	Organic acids	Organic acids	2387-71-5	3	160797	443443	1.05264	0.00239538	0.00533301	2.75779	1.46351	up
pmb0964	C16H23N5O5	Isopentenyladenine-7-N-glucoside	Nucleotides and derivatives	Nucleotides and derivatives	-	3	31604.3	88915.3	1.00797	0.00444073	0.00782315	2.81339	1.49231	up
Lmhp009368	C30H50NO7P	LysoPC 22:6	Lipids	LPC	-	3	6991.1	19845	1.01123	0.00267545	0.00566985	2.83861	1.50518	up
Zmgn000217	C5H6O4	Methylenesuccinic acid	Organic acids	Organic acids	97-65-4	3	150807	432027	1.03546	0.00129196	0.00368061	2.86477	1.51842	up
mws0230	C4H9NO3	L-Threonine	Amino acids and derivatives	Amino acids and derivatives	72-19-5	3	1215100	3.48347e+06	1.03669	0.00297908	0.00612607	2.86681	1.51945	up
mws0752	C11H22O2	Undecylic Acid	Lipids	Free fatty acids	112-37-8	3	1.12571e+06	3.25753e+06	1.01703	0.0012434	0.00358746	2.89377	1.53295	up
Lmqp000427	C6H11NO3	N-Methyl-Trans-4-Hydroxy-L-Proline	Amino acids and derivatives	Amino acids and derivatives	4252-82-8	3	43614	126603	1.0061	0.0157797	0.0205373	2.90281	1.53745	up
MWSmce199	C5H10O5	L-Xylose	Others	Saccharides and Alcohols	609-06-3	3	210407	611033	1.02074	0.00548683	0.00905928	2.90406	1.53807	up
pme3337	C14H17N5O8	Succinyladenosine	Nucleotides and derivatives	Nucleotides and derivatives	4542-23-8	1	1293400	3768300	1.05397	3.11287e-05	0.000577157	2.91348	1.54275	up
mws0847	C6H7N5	1-Methyladenine	Nucleotides and derivatives	Nucleotides and derivatives	5142-22-3	3	48145	140383	1.03694	0.00936447	0.0137014	2.91584	1.54391	up
pmb2620	C11H12O4	3,4-Dimethoxycinnamic acid	Phenolic acids	Phenolic acids	14737-89-4	3	14308.3	42237.7	1.0381	0.000597196	0.00254879	2.95196	1.56167	up
mws0214	C6H14O6	D-Sorbitol	Others	Saccharides and Alcohols	50-70-4	3	269510	798297	1.03629	0.00313827	0.00633818	2.96203	1.56659	up
pme1712	C11H20N2O6	L-Saccharopine	Amino acids and derivatives	Amino acids and derivatives	997-68-2	3	181913	540023	1.05245	0.0025825	0.00558071	2.96857	1.56977	up
pmb1650	C18H30O2	Octadeca-11E,13E,15Z-trienoic acid	Lipids	Free fatty acids	25575-00-2	3	1.66547e+07	49836000	1.05372	1.08689e-06	9.45597e-05	2.99231	1.58126	up
pme3732	C9H13N3O5	Cytidine	Nucleotides and derivatives	Nucleotides and derivatives	65-46-3	3	536887	1.61167e+06	1.05061	7.74783e-05	0.000995313	3.00188	1.58586	up
Lmzp002365	C22H24O11	Hesperetin-7-O-glucoside	Flavonoids	Flavanones	31712-49-9	2	576123	1730500	1.0476	8.45997e-05	0.00105145	3.0037	1.58674	up
mws1499	C5H10O5	D-Arabinose	Others	Saccharides and Alcohols	10323-20-3	3	208510	630897	1.04661	0.000270876	0.00179229	3.02574	1.59729	up
Lmbn009444	C18H34O3	Ricinoleic acid	Lipids	Free fatty acids	141-22-0	1	39040.7	121620	1.05357	0.00149931	0.00406564	3.11521	1.63933	up
mws0474	C12H22O4	Dodecanedioic aicd	Lipids	Free fatty acids	693-23-2	3	2236.2	6992.87	1.0426	0.00913723	0.013456	3.12712	1.64483	up
pmb2319	C23H48NO7P	LysoPC 15:0	Lipids	LPC	108273-89-8	1	108487	339760	1.05066	0.00136325	0.00379763	3.13181	1.647	up
mws0671	C4H9NO3	L-Homoserine	Amino acids and derivatives	Amino acids and derivatives	672-15-1	3	1.24533e+06	3903800	1.05307	0.00185232	0.00464516	3.13474	1.64835	up
NK10251888	C8H18N4O2	NG,NG-Dimethyl-L-arginine	Amino acids and derivatives	Amino acids and derivatives	30315-93-6	1	563843	1.77113e+06	1.05165	1.43636e-05	0.000361005	3.14118	1.65131	up
MWSslk235	C6H14O6	Allitol	Others	Saccharides and Alcohols	488-44-8	3	388340	1.22157e+06	1.05263	0.00290137	0.00602101	3.14561	1.65334	up
mws0367	C18H30O2	α-Linolenic Acid	Lipids	Free fatty acids	463-40-1	1	1.53227e+07	4.83277e+07	1.05227	0.00221471	0.00515921	3.154	1.65718	up
MWS1709	C4H6O5	D-Malic acid	Organic acids	Organic acids	636-61-3	1	22024000	69599000	1.05291	0.000117114	0.00124957	3.16014	1.65999	up
Lmtn004049	C15H20O4	Abscisic acid	Organic acids	Organic acids	21293-29-8	3	63649.3	203830	1.05228	3.64548e-05	0.000615379	3.20239	1.67915	up
mws0976	C9H12N2O6	β-Pseudouridine	Nucleotides and derivatives	Nucleotides and derivatives	1445-07-4	3	36450.7	117397	1.04358	4.52788e-05	0.00067382	3.2207	1.68737	up
mws0366	C18H30O2	γ-Linolenic Acid	Lipids	Free fatty acids	506-26-3	1	1.50197e+07	4.84257e+07	1.0527	0.0021594	0.0050704	3.22415	1.68892	up
pme2237	C6H14O6	Dulcitol	Others	Saccharides and Alcohols	608-66-2	3	306553	991853	1.04551	0.00679304	0.0106707	3.2355	1.69399	up
Zmzp000145	C9H20N2O2	Trimethyllysine	Amino acids and derivatives	Amino acids and derivatives	23284-33-5	1	904860	2.96187e+06	1.02921	0.00529379	0.00880574	3.27329	1.71074	up
pme1178	C10H13N5O5	Guanosine	Nucleotides and derivatives	Nucleotides and derivatives	118-00-3	1	5.54533e+06	18154000	1.05302	3.55718e-06	0.000182871	3.27374	1.71094	up
Lmhp001461	C11H20N2O3	L-Prolyl-L-Leucine	Amino acids and derivatives	Amino acids and derivatives	52899-07-7	1	414973	1366500	1.04718	0.00626726	0.0100543	3.29298	1.71939	up
Hmqp005455	C18H32O3	15(R)-Hydroxylinoleic Acid	Lipids	Free fatty acids	177931-23-6	3	81813	269513	1.04917	0.000395069	0.00212735	3.29426	1.71995	up
Lmbn002072	C7H12O4	2-Propylsuccinic acid	Organic acids	Organic acids	618-57-5	3	19166	63143.7	1.05398	1.30029e-05	0.000356979	3.29457	1.72009	up
mws2104	C7H14O6	D-Pinitol	Others	Saccharides and Alcohols	10284-63-6	3	22345.7	73783.7	1.03561	0.0160553	0.020824	3.30192	1.72331	up
Zmjn001813	C7H12O4	Pimelic acid	Organic acids	Organic acids	111-16-0	3	22703.7	75807	1.0386	7.92762e-05	0.000996238	3.33898	1.73941	up
Hmqp005411	C18H32O3	9-Oxo-12Z-Octadecenoic acid	Lipids	Free fatty acids	112543-32-5	3	81122.3	271090	1.04632	0.000114553	0.00124957	3.34174	1.7406	up
MWSslk132	C16H30O4	Hexadecanedioic acid	Lipids	Free fatty acids	505-54-4	3	41202.7	138717	1.04966	0.000676764	0.0026978	3.36669	1.75133	up
pme0278	C7H14N2O4	2,6-Diaminooimelic acid	Organic acids	Organic acids	583-93-7	3	77913.7	262713	1.04007	0.00110621	0.00339505	3.37185	1.75354	up
MWSslk108	C9H17NO4	O-Acetyl-L-carnitine	Alkaloids	Alkaloids	3040-38-8	2	1.80997e+06	6154700	1.04194	0.00191985	0.00471092	3.40045	1.76573	up
pmf0297	C20H42O	1-Eicosanol	Lipids	Free fatty acids	629-96-9	3	39756.7	135250	1.05369	7.83226e-05	0.000995313	3.40195	1.76636	up
Lmlp012720	C16H22O4	Dibutyl phthalate*	Phenolic acids	Phenolic acids	84-74-2	1	1.62767e+06	5.53897e+06	1.05329	0.000314533	0.00194391	3.40301	1.76681	up
pmb0492	C34H37N3O6	N',N'',N'''-p-Coumaroyl-cinnamoyl-caffeoyl spermidine	Alkaloids	Phenolamine	-	3	49356.7	169290	1.03747	0.000226002	0.00165777	3.42993	1.77818	up
MWSmce341	C16H22O4	Butyl isobutyl phthalate*	Phenolic acids	Phenolic acids	17851-53-5	1	1.55383e+06	5330600	1.0522	1.30241e-05	0.000356979	3.43061	1.77847	up
mws1155	C6H14O6	D-Mannitol	Others	Saccharides and Alcohols	69-65-8	3	87112	299247	1.04541	0.00503714	0.00856687	3.43519	1.78039	up
pmb0808	C16H16O9	Esculetin-6-O-quinic acid	Lignans and Coumarins	Coumarins	-	3	328713	1.14559e+06	1.03919	0.0153451	0.0201337	3.48506	1.80118	up
Wmln000659	C10H10O4	3-Methyl-4,8-dihydroxy-3,4-dihydroisocoumarin	Phenolic acids	Phenolic acids	33788-22-6	3	18825.3	65736.7	1.03949	0.0103199	0.0147371	3.49193	1.80402	up
MWSmce278	C21H26O3	Acitretin	Others	Vitamin	55079-83-9	2	2892.73	10113.1	1.04186	0.00521628	0.00874017	3.49604	1.80572	up
mws0628	C7H6O2	4-Hydroxybenzaldehyde	Phenolic acids	Phenolic acids	123-08-0	3	38128.7	133937	1.04698	0.0112676	0.0157914	3.51276	1.8126	up
Zmln002252	C10H8O6	Sideretin (5,7,8-Trihydroxy-6-methoxycoumarin)	Lignans and Coumarins	Coumarins	-	3	11066.9	38916	1.00655	0.0099795	0.0143089	3.51642	1.81411	up
Lmxp011770	C16H22O4	Diisobutyl phthalate*	Phenolic acids	Phenolic acids	84-69-5	1	1.59283e+06	5.61403e+06	1.05348	1.95872e-06	0.000130312	3.52456	1.81744	up
MWSmce333	C10H13N5O5	Crotonoside; 2-Hydroxyadenosine	Nucleotides and derivatives	Nucleotides and derivatives	1818-71-9	3	391807	1.38747e+06	1.04849	0.00255921	0.005577	3.5412	1.82424	up
pmc0281	C15H21N5O8	Ribosyladenosine	Nucleotides and derivatives	Nucleotides and derivatives	-	3	118337	422060	1.05368	0.000996343	0.00321964	3.5666	1.83455	up
pme0282	C8H6O4	Phthalic acid	Phenolic acids	Phenolic acids	88-99-3	3	20862	74913.7	1.02115	0.00666613	0.0105358	3.59091	1.84435	up
pmn001642	C23H20O13	Kaempferol-3-O-(2''-O-acetyl)glucuronide	Flavonoids	Flavonols	-	3	687997	2.51247e+06	1.02835	0.0142538	0.0189214	3.65186	1.86863	up
Lmhp010573	C27H48O9	1-Linoleoylglycerol-3-O-glucoside*	Lipids	Glycerol ester	-	1	2813.53	10412	1.03131	0.000307266	0.00194144	3.70067	1.88779	up
mws0359	C15H30O2	Pentadecanoic Acid	Lipids	Free fatty acids	1002-84-2	1	634583	2.35843e+06	1.05101	0.00468755	0.00809407	3.71651	1.89395	up
MWS80006	C18H32O4	9-Hydroperoxy-9Z,11E-Octadecadienoic Acid	Lipids	Free fatty acids	5502-91-0	1	20516.7	76430	1.0337	0.0352237	0.0418907	3.72526	1.89734	up
mws1297	C13H18O6	Benzyl glucoside	Phenolic acids	Phenolic acids	4304-12-5	2	26079	97240	1.03356	0.00355532	0.00687362	3.72867	1.89866	up
MWS1771	C10H13NO3	L-Tyrosine methyl ester	Amino acids and derivatives	Amino acids and derivatives	1080-06-4	3	31198.7	116340	1.03289	0.00278323	0.00586188	3.72901	1.89879	up
pmb2795	C10H10O3	4-Methoxycinnamic acid*	Phenolic acids	Phenolic acids	830-09-1	3	44390	166550	1.05262	3.89054e-05	0.000637709	3.75197	1.90765	up
Zmdp001647	C10H18N2O5	γ-Glutamyl-L-valine	Amino acids and derivatives	Amino acids and derivatives	-	1	113223	425703	1.05116	0.000761748	0.00287725	3.75986	1.91068	up
pme3705	C6H10O7	D-Glucoronic acid	Others	Saccharides and Alcohols	6556-12-3	2	574327	2.16737e+06	1.05237	2.42097e-06	0.000137043	3.77375	1.916	up
Lmbn005923	C18H30O2	Crepenynic acid	Lipids	Free fatty acids	2277-31-8	1	263257	1.01086e+06	1.05378	0.00114242	0.00343493	3.83984	1.94105	up
pmp001285	C8H4O3	Phthalic anhydride	Phenolic acids	Phenolic acids	85-44-9	1	1.95673e+06	7598200	1.05422	0.00025533	0.00172921	3.8831	1.95721	up
mws4085	C11H12O5	Sinapic acid	Phenolic acids	Phenolic acids	530-59-6	3	12813.2	49783	1.01403	0.00324444	0.00642637	3.8853	1.95803	up
Lmbn001467	C7H13NO3	5-Acetamidopentanoic Acid	Organic acids	Organic acids	1072-10-2	3	421947	1.64117e+06	1.05401	0.00180379	0.00457418	3.88951	1.95959	up
pmb0883	C23H48NO7P	LysoPE 18:0	Lipids	LPE	69747-55-3	3	86581.7	340623	1.05361	0.000649695	0.00266234	3.93413	1.97604	up
Lmhn002683	C22H18O11	p-Coumaroylcaffeoyltartaric acid	Phenolic acids	Phenolic acids	-	3	10963.3	43181.7	1.01823	0.00439727	0.00777081	3.93874	1.97773	up
pme1210	C5H11NO2S	L-Methionine	Amino acids and derivatives	Amino acids and derivatives	63-68-3	1	1866900	7415400	1.05205	0.00454324	0.0079419	3.97204	1.98988	up
mws1200	C10H10O3	Trans-4-Hydroxycinnamic Acid Methyl Ester*	Phenolic acids	Phenolic acids	19367-38-5	3	60284.7	240910	1.05361	1.01035e-06	9.45597e-05	3.99621	1.99863	up
pmb0855	C24H50NO7P	LysoPC 16:0	Lipids	LPC	17364-16-8	1	2.08323e+06	8362000	1.05456	0.00123643	0.00358565	4.01395	2.00502	up
mws4175	C6H8O6	D-Glucurono-6,3-lactone	Others	Saccharides and Alcohols	32449-92-6	3	30478.3	122433	1.04885	0.00165378	0.00435995	4.01706	2.00614	up
ML10180524	C9H13N3O5	Cytarabine	Nucleotides and derivatives	Nucleotides and derivatives	147-94-4	3	973313	3958900	1.05376	5.87239e-06	0.000288769	4.06745	2.02412	up
HJN087	C21H22O10	Naringenin-4'-O-glucoside	Flavonoids	Flavanones	-	2	32807	134367	1.03758	0.000372194	0.00211533	4.09567	2.0341	up
MWS1962	C10H16O	cis-Citral	Organic acids	Organic acids	5392-40-5	3	14091	57724	1.04734	3.64239e-05	0.000615379	4.09652	2.0344	up
pmb1574	C18H28O2	9,12-Octadecadien-6-Ynoic Acid	Lipids	Free fatty acids	61481-29-6	3	27679.3	115537	1.04534	0.00246166	0.00544841	4.17411	2.06147	up
Zmhn002227	C17H22O10	4-O-Glucosyl-sinapate	Phenolic acids	Phenolic acids	-	2	159890	668053	1.05386	9.11276e-05	0.00110457	4.17821	2.06288	up
pmd0132	C24H50NO7P	LysoPC 16:0(2n isomer)	Lipids	LPC	-	1	1915200	8.06017e+06	1.05414	0.000410677	0.00213363	4.20852	2.07331	up
pme3475	C15H12O5	Butin	Flavonoids	Flavanones	492-14-8	3	11132.7	47463	1.05276	1.44055e-06	0.000116376	4.2634	2.092	up
mws0255	C4H5N3O	Cytosine	Nucleotides and derivatives	Nucleotides and derivatives	71-30-7	3	61357.3	263830	1.05427	0.000250876	0.00170928	4.29989	2.1043	up
Lmbn005662	C18H32O3	9(10)-EpOME;(9R,10S)-(12Z)-9,10-Epoxyoctadecenoic acid	Lipids	Free fatty acids	16833-56-0	1	140333	611623	1.05491	6.98883e-05	0.000920749	4.35836	2.12379	up
mws1189	C6H10O7	D-Galacturonic acid	Others	Saccharides and Alcohols	685-73-4	3	432460	1.89663e+06	1.04974	0.000108705	0.00121728	4.38568	2.1328	up
mws2218	C8H10N4O2	Caffeine	Alkaloids	Alkaloids	58-08-2	1	39348	172873	1.03955	0.000167258	0.00151335	4.39345	2.13535	up
Zmhn000892	C13H18O8	4-O-Glucosyl-3,4-dihydroxybenzyl alcohol	Phenolic acids	Phenolic acids	-	2	124433	549343	1.05278	0.000922978	0.00308274	4.41476	2.14234	up
Zmzn003953	C18H30O4	13(s)-hydroperoxy-(9z,11e,15z)-octadecatrienoic acid	Lipids	Free fatty acids	67597-26-6	1	296193	1318300	1.04804	0.00235265	0.00529154	4.45081	2.15407	up
pmb2211	C19H38N2O3	Cocamidopropyl betaine	Alkaloids	Alkaloids	4292-10-8	1	62361	279530	1.0522	0.00192017	0.00471092	4.48245	2.16429	up
Lmqp000873	C4H4O3	Succinic anhydride	Organic acids	Organic acids	108-30-5	2	45806	208677	1.02306	0.000227403	0.00165777	4.55566	2.18766	up
Jmzn006005	C10H10O3	3,4-Methylenedioxy cinnamyl alcohol	Lignans and Coumarins	Lignans	58095-76-4	3	80486.3	371143	1.05319	2.44074e-05	0.000475944	4.61126	2.20516	up
mad1424	C17H14O13	Ditartaroyl-hydroxycoumarin	Lignans and Coumarins	Coumarins	-	3	378847	1.75793e+06	1.05278	0.00101733	0.00321964	4.64022	2.21419	up
mws1179	C21H22O10	Naringenin-7-O-glucoside (Prunin)	Flavonoids	Flavanones	529-55-5	2	71086	331290	1.05257	2.36809e-05	0.000471509	4.66041	2.22046	up
Lmyp003387	C10H9NO3	2-Oxo-3,4-dihydro-1H-quinoline-3-carboxylic acid	Alkaloids	Quinoline alkaloids	246867-17-4	2	39000	182793	1.0391	0.000100328	0.00118199	4.68701	2.22867	up
mws1212	C11H12O4	Ferulic acid methyl ester	Phenolic acids	Phenolic acids	2309-07-1	3	23510	111157	1.04422	0.000427565	0.00215626	4.72806	2.24125	up
mws2212	C9H8O4	Caffeic acid	Phenolic acids	Phenolic acids	331-39-5	2	487020	2.42113e+06	1.0532	0.000677431	0.0026978	4.97132	2.31363	up
HJAP052	C10H12O4	2,4,5-Trimethoxybenzaldehyde	Phenolic acids	Phenolic acids	4460-86-0	3	7548.17	37895.7	1.05391	0.00233677	0.00528576	5.02051	2.32783	up
mws0371	C22H32O2	Cis-4,7,10,13,16,19-Docosahexaenoic Acid	Lipids	Free fatty acids	6217-54-5	3	5509.23	27699.7	1.04288	0.000300388	0.00193034	5.02786	2.32995	up
NK10253223	C8H9NO3	2-Amino-3-methoxybenzoic acid	Phenolic acids	Phenolic acids	3177-80-8	3	164970	839630	1.04748	0.0116279	0.0161761	5.08959	2.34755	up
pma0461	C18H28O2	14,15-Dehydrocrepenynic acid	Lipids	Free fatty acids	4154-44-3	3	436470	2.22523e+06	1.05465	0.000775344	0.00287725	5.09825	2.35	up
Lmhp010908	C27H54NO7P	LysoPC 19:1	Lipids	LPC	-	3	31805.3	163733	1.05025	0.00631202	0.0101118	5.14798	2.36401	up
pmb2787	C18H30O3	9-Oxo-10E,12Z-octadecadienoic acid	Lipids	Free fatty acids	54232-59-6	3	85247	446073	1.05296	2.54943e-06	0.000137305	5.23272	2.38756	up
pme2828	C6H5NO3	4-Nitrophenol	Phenolic acids	Phenolic acids	100-02-7	3	3.85793e+06	2.02557e+07	1.05124	1.28167e-05	0.000356979	5.25039	2.39243	up
Hmqn004825	C18H30O3	Rabdosia acid A	Lipids	Free fatty acids	-	1	90180	476523	1.05455	0.000870875	0.00304	5.28414	2.40167	up
pmb3107	C15H20O10	Glucosyringic Acid	Phenolic acids	Phenolic acids	-	3	43127	230077	1.05408	3.20875e-07	5.73664e-05	5.33486	2.41545	up
mws1195	C10H10O3	p-Coumaric acid methyl ester	Phenolic acids	Phenolic acids	3943-97-3	3	26271.3	140607	1.04491	9.49646e-06	0.000339965	5.35209	2.4201	up
pmd0130	C22H46NO7P	LysoPC 14:0	Lipids	LPC	20559-16-4	1	129007	695677	1.05448	0.00149567	0.00406564	5.39256	2.43097	up
Zmjp000624	C8H9NO3	Pyridoxal	Others	Vitamin	66-72-8	3	161000	885110	1.04724	0.0175815	0.0224939	5.49758	2.4588	up
pme0275	C5H8O3	4-Oxopentanoic Acid	Organic acids	Organic acids	123-76-2	3	9225.37	50765.7	1.05036	1.07551e-05	0.000341718	5.50283	2.46017	up
pme3827	C9H11NO4	3,4-Dihydroxy-L-phenylalanine (L-Dopa)	Amino acids and derivatives	Amino acids and derivatives	59-92-7	3	128093	705230	1.05366	0.00233132	0.00528576	5.50559	2.4609	up
mws0470	C4H6O4	Methylmalonic acid	Organic acids	Organic acids	516-05-2	1	1043510	5769400	1.03614	0.0347346	0.0413961	5.52884	2.46698	up
Xmgn006542	C10H10O4	Dimethyl Phthalate	Phenolic acids	Phenolic acids	131-11-3	3	233333	1.29077e+06	1.05213	0.000513825	0.00240139	5.53186	2.46776	up
Zmzn000079	C4H9O7P	D-Erythrose-4-phosphate	Others	Saccharides and Alcohols	585-18-2	3	28594.7	159307	1.03397	3.39688e-05	0.000600306	5.5712	2.47799	up
Hmhp000386	C16H26N2O11	Kwansonine A	Amino acids and derivatives	Amino acids and derivatives	-	3	9029.07	50833.3	1.04952	0.00888494	0.0131015	5.62997	2.49313	up
pme0490	C6H5NO2	Nicotinic acid (Vitamin B3)	Others	Vitamin	59-67-6	2	79811	449590	1.04225	0.0119502	0.0165229	5.63318	2.49395	up
MWS3036	C5H8O5	3-Hydroxyglutaric acid	Organic acids	Organic acids	638-18-6	2	85737.7	486617	1.04678	0.0168531	0.0216355	5.67565	2.50478	up
mws0192	C4H6O4	Succinic acid	Organic acids	Organic acids	110-15-6	1	1.03851e+06	5948900	1.03818	0.0296171	0.0358256	5.72828	2.5181	up
Lmbp000668	C6H5NO2	Isonicotinic acid	Others	Vitamin	55-22-1	2	83118	485580	1.04371	1.38042e-05	0.000361005	5.84206	2.54648	up
Lmhp008718	C25H48NO7P	LysoPC 17:2	Lipids	LPC	-	1	64403.7	378677	1.05068	0.000356139	0.00208701	5.87974	2.55575	up
Lmtn003096	C26H36O11	Secoisolariciresinol 4-O-glucoside	Lignans and Coumarins	Lignans	-	3	42929.7	253013	1.04832	1.47575e-05	0.000362842	5.89367	2.55917	up
Lmhp008742	C28H48NO7P	LysoPC 20:5	Lipids	LPC	162440-04-2	1	4297.27	25756.7	1.01744	0.0082451	0.0123841	5.99373	2.58345	up
pmb0774	C10H12N2O	N-Hydroxytryptamine*	Alkaloids	Plumerane	-	3	38053	228507	1.03983	0.000313469	0.00194391	6.00496	2.58615	up
pme0124	C7H12N2O3	L-Glycyl-L-proline	Amino acids and derivatives	Amino acids and derivatives	704-15-4	3	14819.4	90505	1.01794	0.000383497	0.00212735	6.1072	2.61051	up
pme3382	C6H11NO4	N-Acetyl-L-threonine	Amino acids and derivatives	Amino acids and derivatives	17093-74-2	3	14907	92023.7	1.02058	0.0312674	0.0376207	6.17318	2.62601	up
pme2024	C10H12N2O	Serotonin*	Alkaloids	Plumerane	50-67-9	3	41090	253793	1.03769	0.000966422	0.00314992	6.17652	2.62679	up
MWS0687	C7H8N2O2	1-Methyl-6-Oxo-1,6-Dihydropyridine-3-Carboxamide	Alkaloids	Pyridine alkaloids	701-44-0	3	8401.5	52610	1.04496	0.0179425	0.0228189	6.26198	2.64662	up
Zmpn003368	C18H30O3	13S-Hydroxy-9Z,11E,15Z-octadecatrienoic acid	Lipids	Free fatty acids	87984-82-5	1	137470	869737	1.05419	0.000296177	0.00191415	6.32674	2.66146	up
Zmdp002216	C11H20N2O5	L-γ-Glutamyl-L-leucine	Amino acids and derivatives	Amino acids and derivatives	2566-39-4	1	196093	1.24857e+06	1.05426	0.000174887	0.00152923	6.36721	2.67066	up
pmb0751	C16H16O7	Trans-5-O-(p-Coumaroyl)shikimate	Phenolic acids	Phenolic acids	-	3	6758.73	43122	1.00013	0.0137378	0.0184093	6.38019	2.6736	up
pmd0136	C26H54NO7P	LysoPC 18:0(2n isomer)	Lipids	LPC	-	1	122917	789923	1.05173	0.00172509	0.00447495	6.42649	2.68403	up
MWS4295	C18H36O3	DL-2-hydroxystearic acid	Lipids	Free fatty acids	629-22-1	1	104502	674453	1.05235	9.20873e-07	9.45597e-05	6.45395	2.69018	up
pme3174	C9H14N3O8P	Cytidine 5'-monophosphate(Cytidylic acid)	Nucleotides and derivatives	Nucleotides and derivatives	63-37-6	3	12962	84782.3	1.0063	0.000106112	0.00121047	6.54084	2.70948	up
Zmyn005384	C18H36O3	2R-Hydroxyoctadecanoic Acid	Lipids	Free fatty acids	26633-48-7	1	103415	681033	1.05402	1.11791e-05	0.000341718	6.58544	2.71928	up
pmn001689	C18H32O4	9-Hydroxy-12-oxo-15(Z)-octadecenoic acid	Lipids	Free fatty acids	-	3	21043	138777	1.04799	0.00183432	0.00461026	6.59491	2.72135	up
Hmgn001653	C7H6O3	Protocatechualdehyde	Phenolic acids	Phenolic acids	139-85-5	3	326077	2151000	1.05285	1.32565e-05	0.000356979	6.59661	2.72172	up
Lmgp003270	C16H16O10	Scopoletin-7-O-glucuronide	Lignans and Coumarins	Coumarins	132752-65-9	2	3.94117e+06	26301000	1.05495	0.000270982	0.00179229	6.6734	2.73842	up
Zmtn001661	C14H20O8	Vanilloloside	Phenolic acids	Phenolic acids	74950-96-2	2	2.85467e+06	1.90987e+07	1.05382	2.51764e-07	5.73664e-05	6.69033	2.74208	up
pmb0296	C21H40O4	1-Oleoyl-Sn-Glycerol	Lipids	Glycerol ester	129784-87-8	3	25231.3	169780	1.05302	0.00146506	0.0040218	6.72893	2.75038	up
pme1286	C14H20N6O5S	S-(5'-Adenosy)-L-homocysteine	Amino acids and derivatives	Amino acids and derivatives	979-92-0	3	32141	218790	1.04186	0.00322699	0.00641949	6.80719	2.76706	up
mws0001	C4H8N2O3	L-Asparagine	Amino acids and derivatives	Amino acids and derivatives	70-47-3	3	45832.3	314877	1.05147	0.000192747	0.00161479	6.87019	2.78035	up
mws0179	C17H20O9	Chlorogenic acid methyl ester	Phenolic acids	Phenolic acids	29708-87-0	2	1.08005e+06	7.47433e+06	1.05407	3.48078e-05	0.000605655	6.92038	2.79085	up
Lmhp010515	C25H52NO7P	LysoPC 17:0(2n isomer)	Lipids	LPC	-	1	35920.7	248950	1.05085	0.00833265	0.0124659	6.93055	2.79297	up
Lmbn005487	C18H34O4	12,13-DHOME; (9Z)-12,13-Dihydroxyoctadec-9-enoic acid	Lipids	Free fatty acids	263399-35-5	1	28102.7	195107	1.03388	0.000146683	0.00141353	6.94264	2.79548	up
mws0119	C14H28O2	Myristic Acid	Lipids	Free fatty acids	544-63-8	1	2.03443e+06	1.43203e+07	1.05311	3.55053e-07	5.73664e-05	7.03898	2.81537	up
MWSslk120	C11H13NO3	N-Acetyl-DL-phenylalanine	Amino acids and derivatives	Amino acids and derivatives	2901-75-9	3	47050	332577	1.05065	9.9194e-06	0.000339965	7.06858	2.82142	up
pma0791	C24H24O13	Naringenin-7-O-(6''-malonyl)glucoside	Flavonoids	Flavanones	-	3	27112	191893	1.05384	0.000428743	0.00215626	7.0778	2.8233	up
MWSmce096	C15H22O	Nootkatone	Terpenoids	Sesquiterpenoids	4674-50-4	2	60202.7	428253	1.0546	0.000389359	0.00212735	7.11353	2.83057	up
pmp001276	C33H56O14	1-Linolenoyl-rac-glycerol-diglucoside	Lipids	Free fatty acids	-	1	321213	2.30453e+06	1.05376	0.00101913	0.00321964	7.17446	2.84287	up
pmb0197	C11H15N5O5	N7-Methylguanosine	Nucleotides and derivatives	Nucleotides and derivatives	20244-86-4	3	64203.3	476037	1.0487	0.00576027	0.00940096	7.41452	2.89035	up
pme2960	C15H12O5	Naringenin chalcone	Flavonoids	Chalcones	73692-50-9	3	6600.9	49892.3	1.0525	0.000149472	0.00141353	7.55841	2.91808	up
ML10171848	C5H8O5	D-Arabinono-1,4-lactone	Others	Saccharides and Alcohols	2782-09-4	2	153760	1171400	1.05413	0.00108191	0.00334013	7.61837	2.92948	up
pme0295	C6H11NO3	4-Acetamidobutyric acid	Organic acids	Organic acids	3025-96-5	3	61624.3	474140	1.04462	0.00395638	0.00734114	7.69404	2.94374	up
pmb2507	C5H11O7P	2-Deoxyribose-1-phosphate	Nucleotides and derivatives	Nucleotides and derivatives	17210-42-3	3	54015.3	418920	1.04629	0.00172185	0.00447495	7.75558	2.95523	up
pme2693	C6H14N2O	N-Acetylputrescine	Alkaloids	Alkaloids	18233-70-0	3	28880	226700	1.0341	0.00120668	0.00351741	7.84972	2.97264	up
Lmhp011388	C21H36O4	2-α-Linolenoyl-glycerol*	Lipids	Glycerol ester	55268-58-1	1	686303	5.43413e+06	1.05491	0.000953832	0.00312691	7.91798	2.98513	up
Lmbn001981	C7H6O3	2,5-Dihydroxybenzaldehyde	Phenolic acids	Phenolic acids	1194-98-5	3	244020	1962300	1.05373	1.87761e-06	0.000130312	8.04155	3.00747	up
pme0183	C5H5N5O	Isoguanine	Nucleotides and derivatives	Nucleotides and derivatives	3373-53-3	1	49536	404500	1.05265	0.00554869	0.00913728	8.16578	3.02959	up
mws0749	C7H6O3	4-Hydroxybenzoic acid	Phenolic acids	Phenolic acids	99-96-7	3	341547	2797600	1.05492	0.00070662	0.00277496	8.19097	3.03404	up
mws0751	C13H26O2	Tridecanoic Acid	Lipids	Free fatty acids	638-53-9	3	2941.37	24269.3	1.05424	4.45978e-07	6.30501e-05	8.25104	3.04458	up
pme0264	C10H14N2O5	Thymidine	Nucleotides and derivatives	Nucleotides and derivatives	50-89-5	3	149427	1241100	1.05317	0.00421225	0.00759817	8.30575	3.05411	up
Lmqp003432	C13H22O3	6,9-Dihydroxy-7-megastigmen-3-one	Terpenoids	Sesquiterpenoids	-	2	83084	694983	1.05413	0.000959139	0.00313522	8.36483	3.06434	up
Lmgn002250	C31H34O17	Dicaffeoylquinic acid-O-glucoside	Phenolic acids	Phenolic acids	-	2	169220	1416800	1.0482	2.6889e-05	0.000515449	8.37253	3.06566	up
Lmhp011562	C21H36O4	1-α-Linolenoyl-glycerol*	Lipids	Glycerol ester	-	1	665463	5.58297e+06	1.05455	0.00149583	0.00406564	8.38959	3.0686	up
pme3351	C6H11NO3	Allysine(6-Oxo DL-Norleucine)	Amino acids and derivatives	Amino acids and derivatives	1962-83-0	3	16752	141517	1.04762	0.000218542	0.00165777	8.44775	3.07857	up
mws0376	C4H4O4	Fumaric acid	Organic acids	Organic acids	110-17-8	3	148840	1.26397e+06	1.04676	1.54043e-05	0.000362964	8.49212	3.08612	up
mws0159	C9H8O3	Phenylpyruvic acid	Organic acids	Organic acids	156-06-9	3	172920	1.47393e+06	1.05378	0.000902383	0.00308274	8.52379	3.09149	up
pma3724	C17H20O9	1-O-Feruloylquinic acid	Phenolic acids	Phenolic acids	-	3	3.22227e+06	2.76283e+07	1.05469	0.000424531	0.00215626	8.57419	3.1	up
pme3188	C9H13N2O9P	Uridine 5'-monophosphate	Nucleotides and derivatives	Nucleotides and derivatives	58-97-9	1	32390.7	284780	1.0499	0.00404326	0.00740102	8.79204	3.1362	up
pmb3023	C21H22O11	Eriodictyol-8-C-glucoside	Flavonoids	Flavanones	1023271-51-3	3	31349.7	281980	1.05404	9.28906e-08	5.25296e-05	8.99467	3.16907	up
mws0617	C8H14O2S2	Lipoic acid	Organic acids	Organic acids	62-46-4	3	1053.13	9559.6	1.0353	1.40919e-05	0.000361005	9.07732	3.18227	up
mws0126	C26H54NO7P	LysoPC 18:0	Lipids	LPC	19420-57-6	1	511140	4657000	1.05476	0.00124226	0.00358746	9.11101	3.18761	up
Lmbn004240	C18H34O5	9,10-Dihydroxy-12,13-epoxyoctadecanoic acid	Lipids	Free fatty acids	-	1	11693	108387	1.05342	0.000397321	0.00212735	9.26936	3.21247	up
pmb0501	C5H14N4	Agmatine	Alkaloids	Alkaloids	306-60-5	3	24304.3	228847	1.0531	0.000518369	0.00240277	9.41588	3.2351	up
mws0438	C5H12O5	L-Arabitol	Others	Saccharides and Alcohols	7643-75-6	3	42635.7	402003	1.05089	0.000206876	0.00163627	9.4288	3.23707	up
MWSmce548	C5H11NO2	Betaine	Alkaloids	Alkaloids	107-43-7	2	365157	3483800	1.05452	3.48276e-07	5.73664e-05	9.54056	3.25407	up
pmb0863	C24H46NO7P	LysoPC 16:2(2n isomer)	Lipids	LPC	-	1	36156.7	356357	1.05366	0.000340612	0.00203826	9.8559	3.30099	up
MWS20194	C9H8O2	Cinnamic acid	Phenolic acids	Phenolic acids	140-10-3	3	8900.27	88603.3	1.0438	0.000226667	0.00165777	9.95513	3.31544	up
Lmyp003139	C28H24O16	Quercetin-3-O-(6''-galloyl)galactoside	Flavonoids	Flavonols	53171-28-1	3	3599.87	35931	1.01048	0.000122837	0.00125468	9.9812	3.31921	up
pme0513	C5H12O5	Xylitol	Others	Saccharides and Alcohols	87-99-0	3	30605	306483	1.05401	0.00103911	0.00325017	10.0142	3.32397	up
Zmhn001446	C28H36O13	Syringaresinol-4'-O-glucopyranosid	Lignans and Coumarins	Lignans	-	3	170530	1718200	1.04879	0.00614105	0.00989392	10.0756	3.3328	up
pma1303	C24H46NO7P	LysoPC 16:2	Lipids	LPC	-	1	36074.3	363613	1.05365	6.40956e-05	0.000891984	10.0796	3.33336	up
pmb3066	C22H26O12	5-O-p-Coumaroylshikimic acid O-glucoside	Phenolic acids	Phenolic acids	-	2	10763.8	108986	1.02272	0.0080914	0.0122141	10.1252	3.33988	up
pme1216	C6H5NO2	2-Picolinic acid	Organic acids	Organic acids	98-98-6	3	34558.3	350080	1.04667	3.39696e-05	0.000600306	10.1301	3.34058	up
ML10197929	C4H9N3O2	Creatine	Organic acids	Organic acids	57-00-1	3	38541.7	397127	1.04704	8.95915e-06	0.00033776	10.3038	3.36511	up
MWSslk154	C12H20O7	Triethyl citrate	Organic acids	Organic acids	77-93-0	3	126423	1314600	1.05512	0.00068362	0.00270983	10.3984	3.37829	up
Lmbn001754	C7H12O5	3-Isopropylmalic Acid*	Organic acids	Organic acids	921-28-8	1	4.14363e+06	44789000	1.05519	0.000310007	0.00194391	10.8091	3.43418	up
pmb3101	C7H12O5	2-Isopropylmalic Acid	Organic acids	Organic acids	49601-06-1	1	4181700	4.56307e+07	1.05486	0.00052278	0.00240987	10.912	3.44784	up
mws0744	C15H12O8	Dihydromyricetin (Ampelopsin)	Flavonoids	Flavanonols	27200-12-0	3	11013.1	121096	1.03705	0.015398	0.0201798	10.9956	3.45886	up
Lmhp001732	C14H18N2O3	L-Prolyl-L-Phenylalanine	Amino acids and derivatives	Amino acids and derivatives	13589-02-1	1	63057.3	699003	1.0551	2.74832e-08	3.10835e-05	11.0852	3.47056	up
pme1383	C8H11NO3	Pyridoxine	Others	Vitamin	65-23-6	3	210423	2.35383e+06	1.05455	0.002263	0.00521273	11.1862	3.48365	up
Lmhp011549	C28H56NO7P	LysoPC 20:1	Lipids	LPC	-	3	26392	297750	1.05054	0.00446226	0.00782908	11.2818	3.49593	up
Zmgn001448	C7H12O5	2-Propylmalic Acid*	Organic acids	Organic acids	-	1	4.06567e+06	4.59953e+07	1.05447	0.000855241	0.00303154	11.3131	3.49992	up
Zmyn005252	C17H34O3	3-Hydroxy-palmitic acid methyl ester	Lipids	Free fatty acids	51883-36-4	1	30790.7	354080	1.0517	0.000224858	0.00165777	11.4996	3.52351	up
Lmsp004137	C15H12O6	3,4,2',4',6'-Pentahydroxychalcone	Flavonoids	Chalcones	73692-51-0	3	20481.3	242667	1.04678	0.00367994	0.00703042	11.8482	3.56659	up
Lmnp002584	C28H32O16	Hispidulin-8-C-(2''-O-glucosyl)glucoside	Flavonoids	Flavonoid carbonoside	-	2	566733	6.71827e+06	1.0544	0.000428964	0.00215626	11.8544	3.56735	up
Rfmb26201	C30H38O14	Syringaresinol-4'-O-(6''-acetyl)glucoside	Lignans and Coumarins	Lignans	-	2	15898.7	192193	1.05216	0.00262618	0.00560416	12.0886	3.59558	up
pmb2406	C25H52NO7P	LysoPC 17:0	Lipids	LPC	50930-23-9	1	129013	1.58823e+06	1.05468	0.000291864	0.00189712	12.3106	3.62183	up
mws0609	C10H12N5O7P	Guanosine 3',5'-cyclic monophosphate	Nucleotides and derivatives	Nucleotides and derivatives	7665-99-8	1	66110	819527	1.05501	0.000245711	0.0017049	12.3964	3.63185	up
pmb0302	C2H8NO3P	2-Aminoethylphosphonate	Lipids	Glycerol ester	2041-14-7	3	12364.8	153630	1.02841	1.10833e-05	0.000341718	12.4248	3.63515	up
pme3096	C3H5NO4	Aminomalonic acid	Organic acids	Organic acids	1068-84-4	3	217770	2735100	1.04655	0.031768	0.0381418	12.5596	3.65072	up
pme1439	C9H8O3	p-Coumaric acid	Phenolic acids	Phenolic acids	501-98-4	2	48320	613037	1.05109	0.0023081	0.00527365	12.687	3.66528	up
ML10176345	C7H8O5	3-Dehydroshikimic acid	Organic acids	Organic acids	2922-42-1	3	54008.7	686443	1.05488	0.000117607	0.00124957	12.7099	3.66788	up
pme0170	C8H16N4O3	N-Acetyl-L-Arginine	Amino acids and derivatives	Amino acids and derivatives	155-84-0	3	13168.2	167767	1.02482	0.0015428	0.00415388	12.7403	3.67132	up
Zmxp004480	C28H32O16	Chrysoeriol-7-O-gentiobioside	Flavonoids	Flavones	-	1	502577	6.56503e+06	1.05281	0.00428773	0.00767314	13.0627	3.70739	up
pmb1283	C18H33N5O6S	L-Glutaminyl-L-valyl-L-valyl-L-cysteine	Amino acids and derivatives	Amino acids and derivatives	-	3	35445	466473	1.05472	0.000304462	0.0019347	13.1605	3.71814	up
Lmhp007840	C27H52NO7P	LysoPC 19:2	Lipids	LPC	-	1	5128.37	68961	1.0532	0.000155972	0.00145789	13.447	3.74921	up
pmb0962	C10H22N2O4	L-Lysine-Butanoic Acid	Amino acids and derivatives	Amino acids and derivatives	80407-71-2	3	61475	836517	1.04703	0.0136943	0.0183946	13.6074	3.76632	up
pme2596	C8H9NO4	4-Pyridoxic acid	Others	Vitamin	82-82-6	3	54673.3	749500	1.05468	0.000172976	0.00152841	13.7087	3.77702	up
mws0213	C5H12O5	Ribitol	Others	Saccharides and Alcohols	488-81-3	3	44189.7	617087	1.05343	0.00208047	0.00497467	13.9645	3.80369	up
pmb3093	C16H16O9	Esculetin-7-O-quinic acid	Lignans and Coumarins	Coumarins	-	3	214073	3020100	1.05448	0.00250556	0.0055025	14.1078	3.81842	up
Lmhp009129	C23H48NO7P	LysoPC 15:0(2n isomer)	Lipids	LPC	-	1	28570.3	408097	1.05314	0.00658105	0.0104392	14.2839	3.83632	up
Lmmn002179	C14H18O8	Methyl salicylate-2-O-glucoside	Phenolic acids	Phenolic acids	10019-60-0	2	129533	1850600	1.05362	0.00339799	0.00663753	14.2867	3.8366	up
Wmhn001575	C16H18O8	1,4,8-Trihydroxynaphthalene-1-O-glucoside	Quinones	Quinones	-	2	5357.33	77962.7	1.04979	0.00295243	0.00608233	14.5525	3.8632	up
mws2108	C16H18O9	Cryptochlorogenic acid (4-O-Caffeoylquinic acid)	Phenolic acids	Phenolic acids	905-99-7	1	1.95343e+06	2.91353e+07	1.054	0.0051087	0.00859813	14.9149	3.89869	up
mws1346	C6H11NO4	DL-2-Aminoadipic acid	Alkaloids	Alkaloids	542-32-5	3	251937	3785100	1.05299	0.00508016	0.00857562	15.024	3.9092	up
pme1109	C5H5N5O	Guanine	Nucleotides and derivatives	Nucleotides and derivatives	73-40-5	1	25612	403413	1.05447	0.00344365	0.00669204	15.751	3.97737	up
Lmbn000193	C3H4O4	Tartronate semialdehyde	Organic acids	Organic acids	2480-77-5	3	26002.3	412433	1.05107	0.00737001	0.01131	15.8614	3.98745	up
pme1194	C9H13N3O4	2'-Deoxycytidine	Nucleotides and derivatives	Nucleotides and derivatives	951-77-9	3	40559.7	660200	1.05355	2.32938e-05	0.000471509	16.2773	4.02479	up
Lmhp010190	C26H52NO7P	LysoPC 18:1(2n isomer)	Lipids	LPC	-	1	2.81897e+06	4.73117e+07	1.05452	0.00286471	0.00596683	16.7833	4.06896	up
pme1292	C8H8O4	Homogentisic acid	Phenolic acids	Phenolic acids	451-13-8	3	77679	1.33423e+06	1.05311	0.004014	0.00736986	17.1762	4.10234	up
Hmtn001120	C14H20O8	5-(2-Hydroxyethyl)-2-O-glucosylphenol	Phenolic acids	Phenolic acids	-	3	144913	2.65643e+06	1.05432	0.000867812	0.00303964	18.3312	4.19623	up
mws0146	C7H7NO2	Nicotinic Acid Methyl Ester(Methyl Nicotinate)	Alkaloids	Pyridine alkaloids	93-60-7	3	8694	160170	1.0452	0.000781435	0.00288825	18.4231	4.20344	up
pme1662	C16H14O5	5,4'-Dihydroxy-7-methoxyflavanone (Sakuranetin)	Flavonoids	Flavanones	2957-21-3	3	2387.27	44377	1.01637	0.128709	0.141193	18.589	4.21638	up
pmb2979	C25H26O14	Hesperetin-7-O-(6''-malonyl)glucoside	Flavonoids	Flavanones	-	3	5982.93	113573	1.05113	0.00647199	0.0103096	18.9828	4.24662	up
pmb2640	C12H24O2	Dodecanoic acid (Lauric acid)	Lipids	Free fatty acids	143-07-7	1	168860	3432300	1.05484	0.000543487	0.00245171	20.3263	4.34528	up
pme3967	C12H17N5O5	2-(Dimethylamino)guanosine	Nucleotides and derivatives	Nucleotides and derivatives	2140-67-2	1	419713	8.66293e+06	1.05458	0.00115826	0.00344206	20.6401	4.36738	up
Lmhp008833	C24H48NO7P	LysoPC 16:1(2n isomer)	Lipids	LPC	-	1	251663	5.27263e+06	1.05368	0.0055786	0.00916063	20.9511	4.38896	up
Lmcp002302	C12H17N5O5	N6-(2-Hydroxyethyl)adenosine	Nucleotides and derivatives	Nucleotides and derivatives	4338-48-1	1	394520	8.30847e+06	1.05492	0.0019904	0.00483079	21.0597	4.39641	up
Lmbn005443	C18H30O3	13-KODE; (9Z,11E)-13-Oxooctadeca-9,11-dienoic acid	Lipids	Free fatty acids	54739-30-9	3	17685	376343	1.05419	7.75862e-06	0.0003375	21.2804	4.41145	up
pmb2786	C18H30O3	9-Hydroxy-10,12,15-octadecatrienoic acid	Lipids	Free fatty acids	89886-42-0	3	17039	363760	1.05475	0.000148602	0.00141353	21.3487	4.41607	up
Lmsn003318	C16H20O9	1-O-Feruloyl-β-D-glucose	Phenolic acids	Phenolic acids	7196-71-6	3	47044.3	1.08433e+06	1.05436	0.000164002	0.00149586	23.0492	4.52664	up
MWSHY0061	C27H30O15	Kaempferol-3-O-neohesperidoside*	Flavonoids	Flavonols	32602-81-6	1	15967.2	368693	1.03951	0.00039876	0.00212735	23.0907	4.52924	up
pme2550	C6H6O6	Cis-Aconitic acid	Organic acids	Organic acids	585-84-2	3	17990	427663	1.05429	0.00377379	0.00713738	23.7723	4.57121	up
pme3083	C8H7NO3	2-(Formylamino)benzoic acid	Phenolic acids	Phenolic acids	3342-77-6	3	272567	6501400	1.05514	0.000392421	0.00212735	23.8525	4.57607	up
pme3961	C10H13N5O3	2'-Deoxyadenosine	Nucleotides and derivatives	Nucleotides and derivatives	958-09-8	1	150947	3.65917e+06	1.0551	0.000951824	0.00312691	24.2415	4.5994	up
pmb2928	C13H16O10	Gallic acid-4-O-glucoside	Phenolic acids	Phenolic acids	84274-52-2	3	350940	8.61337e+06	1.05506	3.99477e-05	0.00064544	24.5437	4.61728	up
mws0914	C15H12O5	Pinobanksin	Flavonoids	Flavanonols	548-82-3	3	12553.7	318970	1.05451	0.000147406	0.00141353	25.4085	4.66724	up
pme2074	C18H29NO4	Jasmonoyl-L-Isoleucine	Amino acids and derivatives	Amino acids and derivatives	120330-93-0	3	93063.3	2409000	1.05495	0.000685244	0.00270983	25.8856	4.69408	up
pme1184	C10H13N5O4	2'-Deoxyguanosine	Nucleotides and derivatives	Nucleotides and derivatives	961-07-9	3	149277	3887100	1.05471	9.90462e-05	0.00117917	26.0396	4.70263	up
pma0149	C15H16O9	Sinapoyl malate	Phenolic acids	Phenolic acids	92344-58-6	3	6994.57	183660	1.05099	8.44479e-06	0.00033776	26.2575	4.71466	up
pme1313	C11H12N2O4	N'-Formylkynurenine	Amino acids and derivatives	Amino acids and derivatives	1022-31-7	3	37050.3	987157	1.05472	0.00134083	0.00376296	26.6437	4.73572	up
pme0376	C15H12O5	Naringenin (5,7,4'-Trihydroxyflavanone)	Flavonoids	Flavanones	480-41-1	3	12177.3	329963	1.05426	0.000113855	0.00124957	27.0965	4.76004	up
Lmbn000216	C5H8O5	3-Methylmalic acid	Organic acids	Organic acids	152204-30-3	1	350963	9.54107e+06	1.05512	0.00101439	0.00321964	27.1854	4.76476	up
pmb0854	C26H48NO7P	LysoPC 18:3	Lipids	LPC	-	1	92047.3	2.53437e+06	1.05515	0.000607511	0.00258306	27.5333	4.78311	up
mws0154	C7H10O5	Shikimic acid	Organic acids	Organic acids	138-59-0	1	41111	1.16304e+06	1.0541	0.00655832	0.0104178	28.2902	4.82223	up
Hmhn003518	C16H20O9	4-O-β-D-glucopyranosylferulic acid	Phenolic acids	Phenolic acids	-	3	43249	1.22723e+06	1.05275	0.00257805	0.00558071	28.376	4.8266	up
Zmyn000230	C5H8O5	2-Dehydro-3-deoxy-L-arabinonate	Others	Saccharides and Alcohols	-	1	318557	9.16643e+06	1.05316	0.000378277	0.00212735	28.7749	4.84674	up
Lmsp004670	C27H30O15	Kaempferol-3-O-glucoside-7-O-rhamnoside*	Flavonoids	Flavonols	-	1	15426	445813	1.04548	0.0163044	0.0210987	28.9001	4.853	up
mws0183	C7H6O4	3,4-Dihydroxybenzoic acid (Protocatechuic acid)*	Phenolic acids	Phenolic acids	99-50-3	3	59840.3	1.73183e+06	1.05278	0.000490864	0.0023036	28.9409	4.85504	up
mws0639	C7H6O4	2,3-Dihydroxybenzoic Acid*	Phenolic acids	Phenolic acids	303-38-8	3	58693.3	1.71163e+06	1.05409	0.000291416	0.00189712	29.1623	4.86603	up
pme0243	C5H8O4	Glutaric acid	Organic acids	Organic acids	110-94-1	3	290270	8.56417e+06	1.05257	0.0047697	0.00817554	29.5041	4.88285	up
Hmln002355	C27H34O12	5'-Methoxymatairesinoside	Lignans and Coumarins	Lignans	1691201-82-7	2	17641.3	523103	1.05168	0.0146933	0.019391	29.6521	4.89006	up
Zmyn000247	C5H8O5	2-Hydroxyglutaric Acid	Organic acids	Organic acids	13095-48-2	1	323120	9.67893e+06	1.05509	0.00125113	0.00360058	29.9546	4.90471	up
Lmmn001294	C14H20O9	Koaburaside	Phenolic acids	Phenolic acids	41653-73-0	2	96461	2909000	1.05487	0.000118218	0.00124957	30.1573	4.91443	up
Jmwn002117	C14H20O9	2-(3,4-dihydroxyphenyl)ethanediol 1-O-β-D-glucopyranoside	Phenolic acids	Phenolic acids	-	2	93508.3	2.93837e+06	1.05526	6.32089e-05	0.000891984	31.4236	4.97378	up
Hmyn001360	C18H20O4	Doitungbiphenyl A	Phenolic acids	Phenolic acids	-	2	34504.3	1.09903e+06	1.05155	0.0069492	0.0108439	31.852	4.99331	up
Rfmb056	C29H36O13	Medioresinol-4'-O-(6'''-acetyl)glucoside	Lignans and Coumarins	Lignans	-	3	7650.6	246987	1.05403	0.00397172	0.00735157	32.2833	5.01272	up
pmb0801	C14H19NO9	4-Pyridoxic acid-O-glucoside	Others	Vitamin	-	1	44061	1.52013e+06	1.05504	0.000524164	0.00240987	34.5007	5.10855	up
Lmhp007598	C27H52NO7P	LysoPC 19:2(2n isomer)	Lipids	LPC	-	1	5627.17	195477	1.05269	0.00585589	0.00952951	34.738	5.11844	up
Lmhp008801	C23H42NO7P	LysoPE 18:3	Lipids	LPE	-	1	218937	7.70967e+06	1.05515	0.0010037	0.00321964	35.2141	5.13808	up
Zmyn004548	C18H28O3	12-Oxo-phytodienoic acid	Lipids	Free fatty acids	85551-10-6	3	2294.67	82138	1.05408	0.00103726	0.00325017	35.7952	5.16169	up
Lmhp008589	C23H42NO7P	LysoPE 18:3(2n isomer)	Lipids	LPE	-	1	223323	8.09487e+06	1.05499	0.00214796	0.00506513	36.2473	5.1798	up
MWS20145	C21H22O11	eriodictyol 7-O-β-D-glucopyranoside	Flavonoids	Flavanones	38965-51-4	2	677870	2.47297e+07	1.05424	0.000880659	0.00304247	36.4814	5.18909	up
pmp001270	C24H48NO7P	LysoPC 16:1	Lipids	LPC	76790-27-7	1	25438	953473	1.05165	0.00337319	0.00660048	37.4822	5.22814	up
mws0232	C17H20N4O6	Riboflavin (Vitamin B2)	Others	Vitamin	83-88-5	1	87005	3.27067e+06	1.05303	0.00173613	0.00449328	37.5917	5.23234	up
MWSHY0080	C27H30O15	Luteolin-7-O-neohesperidoside (Lonicerin)	Flavonoids	Flavones	25694-72-8	1	10914	414123	1.05309	0.0025885	0.00558071	37.9442	5.24581	up
mws2118	C21H24O10	Phloretin-2'-O-glucoside (Phlorizin)	Flavonoids	Chalcones	60-81-1	2	3785.97	144923	1.04841	0.00320356	0.00641949	38.2791	5.25848	up
pmp000550	C22H22O10	Calycosin-7-O-glucoside	Flavonoids	Isoflavones	20633-67-4	3	66545.3	2551600	1.01582	8.3171e-06	0.00033776	38.3438	5.26092	up
Lmsp004301	C21H22O11	3',5,5',7-Tetrahydroxyflavanone-7-O-glucoside	Flavonoids	Flavanones	-	2	633173	2.47753e+07	1.0548	0.00017079	0.00152841	39.1288	5.29016	up
Lmlp005236	C21H22O11	Dihydrokaempferol-3-O-glucoside	Flavonoids	Flavanonols	1049-08-8	2	569863	2.47327e+07	1.05352	0.000813149	0.00292557	43.401	5.43966	up
pmn001372	C33H44O17	Medioresinol-4,4'-di-O-glucoside	Lignans and Coumarins	Lignans	88142-63-6	3	4776.47	223697	1.05047	0.000175774	0.00152923	46.8331	5.54946	up
pmn001691	C18H32O5	9,12,13-Trihydroxy-10,15-octadecadienoic acid	Lipids	Free fatty acids	-	1	24037.3	1146900	1.05443	0.000772132	0.00287725	47.7133	5.57632	up
Hmqp006235	C26H46NO7P	LysoPC 18:4	Lipids	LPC	-	1	5119.23	248753	1.05441	0.00507473	0.00857562	48.5919	5.60264	up
Lmmn003323	C16H32O3	2-Hydroxyhexadecanoic acid	Organic acids	Organic acids	764-67-0	1	626360	3.04973e+07	1.05304	0.000124825	0.00126051	48.6898	5.60555	up
HJN055	C21H24O10	Dihydrocharcone-4'-O-glucoside	Flavonoids	Chalcones	-	2	6302.83	306907	1.05492	0.00115953	0.00344206	48.6934	5.60566	up
Lmjp002461	C27H30O16	Quercetin-3-O-neohesperidoside*	Flavonoids	Flavonols	117611-67-3	3	22444.3	1125800	1.05313	0.00418048	0.00758928	50.1597	5.64846	up
pmb0862	C20H42NO7P	LysoPC 12:0	Lipids	LPC	20559-18-6	3	2284.07	115207	1.05398	6.89415e-06	0.000311892	50.4393	5.65648	up
Lmjp003090	C17H20O10	Isofraxidin-7-O-glucoside	Lignans and Coumarins	Coumarins	483-91-0	2	14587.3	772097	1.05174	0.000709515	0.00277668	52.9293	5.72599	up
Lmhp009526	C27H46O9	2-α-Linolenoyl-glycerol-1-O-glucoside*	Lipids	Glycerol ester	-	1	1450.1	80736.3	1.05279	0.00476136	0.00817554	55.6764	5.79899	up
Lmhp009773	C27H46O9	1-α-Linolenoyl-glycerol-3-O-glucoside*	Lipids	Glycerol ester	-	1	1422.6	88159.7	1.05117	0.00130423	0.00369695	61.9708	5.95352	up
Cmcp007058	C30H48O6	1α,2β,3β,19α-Tetrahydroxyurs-12-en-28-oic acid	Terpenoids	Triterpene	-	2	1980.03	125063	1.0514	0.00555023	0.00913728	63.1622	5.98099	up
pmb0711	C27H30O16	Quercetin-7-O-rutinoside*	Flavonoids	Flavonols	147714-62-3	3	19205.7	1.27273e+06	1.05471	0.000557626	0.00245171	66.2686	6.05025	up
Lmmp003091	C27H30O16	Quercetin-3-O-(4''-O-glucosyl)rhamnoside	Flavonoids	Flavonols	59262-54-3	3	16597	1.19163e+06	1.05297	0.00160395	0.00423849	71.7981	6.16587	up
Lmjp002906	C22H22O12	Rhamnetin-3-O-Glucoside*	Flavonoids	Flavonols	27875-34-9	2	23978	1836200	1.05203	0.00147137	0.00402934	76.5785	6.25887	up
Smpn009074	C30H48O6	2α,3α,19α,23-tetrahydroxy-12-ursen-28-oic acid	Terpenoids	Triterpene	-	2	54590.7	4327600	1.05443	0.000732328	0.00281722	79.2736	6.30877	up
mws0057	C21H22O11	Eriodictyol-7-O-glucoside	Flavonoids	Flavanones	-	3	310350	2.51413e+07	1.05345	0.000629161	0.00260841	81.0096	6.34002	up
mws1073	C27H30O15	Apigenin-6,8-di-C-glucoside (Vicenin-2)	Flavonoids	Flavonoid carbonoside	23666-13-9	1	175980	14461000	1.05479	0.000405446	0.00213363	82.1741	6.36061	up
pmp001106	C27H30O15	Vitexin-2''-O-glucoside	Flavonoids	Flavonoid carbonoside	61360-94-9	1	37316	3.14103e+06	1.05514	0.000171819	0.00152841	84.1739	6.3953	up
mws0124	C13H14N2O3	N-(3-Indolylacetyl)-L-alanine	Amino acids and derivatives	Amino acids and derivatives	57105-39-2	1	6344.33	535173	1.05354	0.000918339	0.00308274	84.3545	6.39839	up
HJN003	C17H22O10	1-O-Sinapoyl-D-glucose	Phenolic acids	Phenolic acids	-	2	17616.7	1.65587e+06	1.05507	0.000398608	0.00212735	93.9943	6.5545	up
mws0064	C15H12O6	Eriodictyol (5,7,3',4'-Tetrahydroxyflavanone)	Flavonoids	Flavanones	552-58-9	2	17182	1.75877e+06	1.05319	0.000481494	0.0023036	102.361	6.67752	up
pmp000579	C22H22O11	Diosmetin-7-O-galactoside*	Flavonoids	Flavanones	-	1	262677	28588000	1.05522	0.000760394	0.00287725	108.833	6.76598	up
Zmhn002334	C16H20O9	6-O-Feruloyl-D-glucose	Phenolic acids	Phenolic acids	137887-25-3	3	65612	8.71673e+06	1.05408	0.00188075	0.00468033	132.853	7.05368	up
pmn001421	C16H18O8	3-O-p-Coumaroylquinic acid*	Phenolic acids	Phenolic acids	87099-71-6	1	6748.27	1.41713e+06	1.05283	1.26665e-05	0.000356979	210	7.71424	up
pmf0395	C18H34O2	Oleic acid	Lipids	Free fatty acids	112-80-1	3	9	1968.43	1.05296	0.0273865	0.0335581	218.715	7.77291	up
Zmhp102730	C27H30O17	6-Hydroxykaempferol 3,6-Diglucoside*	Flavonoids	Flavonols	-	1	61419.7	1.44713e+07	1.05319	0.00826763	0.0123904	235.614	7.88028	up
Zmhp002730	C27H30O17	6-Hydroxykaempferol 6,7-Diglucoside*	Flavonoids	Flavonols	142674-16-6	1	62130	1.53063e+07	1.05325	0.0135675	0.0182459	246.36	7.94462	up
Lmmp004504	C15H10O6	2'-Hydroxygenistein	Flavonoids	Isoflavones	1156-78-1	1	52584	13714000	1.04415	0.000564064	0.00245368	260.802	8.02681	up
Lmdp004892	C24H22O14	Kaempferol-3-O-(6''-malonyl)galactoside	Flavonoids	Flavonols	-	1	28303	7431800	1.0548	0.00211873	0.00502177	262.58	8.03661	up
Zmcn003728	C27H30O16	kaempferol-3,7-diglucoside	Flavonoids	Flavonols	-	2	14191.7	3.91723e+06	1.03365	0.00253555	0.00553612	276.022	8.10864	up
MWSHY0104	C21H20O11	Luteolin-7-O-glucoside (Cynaroside)	Flavonoids	Flavones	5373-11-5	1	19622.5	5.60123e+06	1.03895	0.000764117	0.00287725	285.45	8.15709	up
MWSHY0058	C15H10O6	Luteolin (5,7,3',4'-Tetrahydroxyflavone)	Flavonoids	Flavones	491-70-3	1	46869.3	1.38297e+07	1.04588	0.00114498	0.00343493	295.069	8.20491	up
MWSslk146	C27H30O15	4'-O-Glucosylvitexin	Flavonoids	Flavonoid carbonoside	38950-94-6	2	6734.17	2010200	1.05428	0.00137172	0.00381184	298.508	8.22162	up
pmb0865	C26H48NO7P	LysoPC 18:3(2n isomer)	Lipids	LPC	-	1	4508.33	1402100	1.05463	0.000816071	0.00292557	311.002	8.28078	up
Lmmp003903	C23H22O12	Kaempferol-3-O-(2''-acetyl)glucoside	Flavonoids	Flavonols	-	1	4116.03	1510300	1.05514	0.00119682	0.00351253	366.931	8.51936	up
Li512114	C31H50O4	Corosolic Acid Methyl Ester	Terpenoids	Triterpene	4518-70-1	3	9	3746.2	1.05522	0.0020958	0.00500073	416.244	8.70129	up
pme3472	C12H16O7	Arbutin	Phenolic acids	Phenolic acids	497-76-7	3	6759.63	2940000	1.05505	0.000321617	0.0019769	434.935	8.76466	up
pmb2165	C18H38NO7P	LysoPC 10:0	Lipids	LPC	22248-63-1	3	9	4280.93	1.05522	0.00227811	0.00523578	475.659	8.89378	up
mws1659	C15H10O5	Emodin	Quinones	Anthraquinone	518-82-1	3	9	4540.6	1.05453	0.0126947	0.0172869	504.511	8.97874	up
mws4177	C8H9NO2	Methyl Anthranilate	Phenolic acids	Phenolic acids	134-20-3	3	9	4564.27	1.05376	0.0237337	0.0295301	507.141	8.98624	up
MWS20189	C16H12O6	Tectorigenin	Flavonoids	Isoflavones	548-77-6	1	7196.57	3.89097e+06	1.05419	0.000361814	0.00209852	540.67	9.0786	up
pmp000001	C16H12O6	Hispidulin (5,7,4'-Trihydroxy-6-methoxyflavone)	Flavonoids	Flavones	1447-88-7	1	6947.7	3919600	1.05494	7.00128e-05	0.000920749	564.158	9.13996	up
Zmhp003514	C16H12O6	6,7,8-Tetrahydroxy-5-methoxyflavone	Flavonoids	Flavones	-	1	6258.37	3792000	1.05526	0.000427624	0.00215626	605.909	9.24296	up
mws1175	C16H14O4	Pinostrobin	Flavonoids	Flavanones	480-37-5	3	9	5472.97	1.05436	0.0164882	0.0212879	608.107	9.24818	up
pmn001686	C16H32O4	10,16-Dihydroxypalmitic acid	Lipids	Free fatty acids	3233-90-7	1	9	5533.2	1.05529	0.00114362	0.00343493	614.8	9.26397	up
mws0982	C6H11N3	1-Methylhistamine	Alkaloids	Alkaloids	501-75-7	3	9	5811.03	1.05157	0.0501522	0.0578797	645.67	9.33465	up
Lmsp013224	C29H46O	Stigmasta-4,22-Dien-3-One	Others	Others	20817-72-5	2	9	5940.57	1.05157	0.0586213	0.0671192	660.063	9.36646	up
Lmjp004941	C16H12O6	Rhamnocitrin (7-Methylkaempferol)	Flavonoids	Flavonols	569-92-6	1	5761.47	3.89673e+06	1.0552	0.000541723	0.00245171	676.344	9.40161	up
Zmgp002582	C33H40O20	kaempferol 3-O-β-glucopyranosyl (1 → 2)-β-galactopyranoside 7-O-α-rhamnopyranoside	Flavonoids	Flavonols	-	2	10263.9	6964200	1.05396	0.00380067	0.00717623	678.512	9.40623	up
Zmcp004272	C38H40O20	kaempferol-3-sinapoyldiglucoside	Flavonoids	Flavonols	-	2	2997.5	2.14353e+06	1.04523	0.0080656	0.0121955	715.107	9.48202	up
Lmdp004668	C37H38O19	Kaempferol-3-O-(6''-Feruloyl)glucosyl-(1→4)-galactoside	Flavonoids	Flavonols	-	2	14075.5	1.18667e+07	1.03347	0.0015613	0.00418443	843.07	9.71951	up
pmb0639	C33H40O20	Apigenin-8-C-glucoside-7-O-Sophoroside	Flavonoids	Flavonoid carbonoside	-	3	13083.2	1.18713e+07	1.04897	0.00119074	0.00351253	907.375	9.82555	up
MWStz091	C8H12N2O2	Cyclo(L-Ala-L-Pro)	Amino acids and derivatives	Amino acids and derivatives	36357-32-1	3	9	8285.03	1.05511	0.00467938	0.00809233	920.559	9.84637	up
Lmhp009349	C25H44NO7P	LysoPE 20:4(2n isomer)	Lipids	LPE	-	3	9	9049.43	1.05497	0.00738651	0.01132	1005.49	9.97369	up
Lmdp004574	C37H38O20	Quercetin-3-O-(2'''-Feruloyl)sophoroside	Flavonoids	Flavonols	-	3	9	9070.6	1.05433	0.0222706	0.0278321	1007.84	9.97706	up
pmp000571	C15H10O5	Apigenin	Flavonoids	Flavones	520-36-5	1	6893.93	7.72583e+06	1.05126	1.61012e-05	0.000371641	1120.67	10.1301	up
Cmxp000455	C9H11N5O4	Eritadenine	Nucleotides and derivatives	Nucleotides and derivatives	23918-98-1	3	9	10441.8	1.05461	0.0177498	0.022658	1160.2	10.1802	up
Lmlp002765	C15H16O2	Stilbostemin B	Phenolic acids	Phenolic acids	162411-67-8	3	9	10961.5	1.05424	0.0268502	0.0329954	1217.94	10.2502	up
pmb0660	C36H36O18	Isoorientin-7-O-(6''-p-coumaroyl)glucoside	Flavonoids	Flavonoid carbonoside	-	2	20754.9	2.61323e+07	1.0382	0.000672483	0.00269709	1259.09	10.2982	up
Zmhn003030	C22H24O9	4-O-(6'-O-Glucosyl-p-coumaroyl)-4-hydroxybenzyl alcohol	Phenolic acids	Phenolic acids	-	3	9	11599	1.05529	0.000706454	0.00277496	1288.78	10.3318	up
Lmsn013282	C30H46O4	Pomonic Acid	Terpenoids	Triterpene	13849-90-6	2	9	12485	1.05508	0.00638295	0.0102109	1387.22	10.438	up
pme2996	C9H6O3	4-Hydroxycoumarin	Lignans and Coumarins	Coumarins	1076-38-6	3	9	13049	1.05513	0.00432689	0.00769086	1449.89	10.5017	up
Lmzn106829	C30H46O3	Betulonic acid	Terpenoids	Triterpene	4481-62-3	3	9	13102.4	1.05384	0.0393856	0.046498	1455.82	10.5076	up
Lmzn005892	C30H46O5	Isoceanothic acid	Terpenoids	Triterpene	-	2	9	13345	1.05529	0.000924145	0.00308274	1482.78	10.5341	up
Hmtn001288	C9H10O4	Methyl 2,4-dihydroxyphenylacetate	Phenolic acids	Phenolic acids	67828-42-6	3	9	13538.3	1.0552	0.0027793	0.00586188	1504.26	10.5548	up
Lmzn006795	C30H46O3	Ursonic acid	Terpenoids	Triterpene	6246-46-4	3	9	13829.3	1.0545	0.0242377	0.030025	1536.59	10.5855	up
ML10195036	C18H37NO2	3-Dehydrosphinganine	Lipids	Sphingolipids	16105-69-4	3	9	14534	1.05531	0.0006624	0.00267562	1614.89	10.6572	up
Cmdn000784	C5H4N4O3	Uric acid	Nucleotides and derivatives	Nucleotides and derivatives	69-93-2	3	9	15044	1.0542	0.0255176	0.031507	1671.56	10.707	up
MWS5206	C9H10O4	Hydroxyphenyllactic acid	Phenolic acids	Phenolic acids	306-23-0	3	9	15814.7	1.05501	0.00685491	0.010753	1757.19	10.7791	up
pmn001669	C12H14O5	Methyl sinapate	Phenolic acids	Phenolic acids	20733-94-2	3	9	15906.7	1.05516	0.00529434	0.00880574	1767.41	10.7874	up
pmb0571	C26H28O14	Apigenin-7-O-(2''-glucosyl)arabinoside	Flavonoids	Flavones	-	3	9	15975.3	1.05392	0.0418239	0.0493252	1775.04	10.7936	up
Zmhp004969	C18H18O3	4,4,5-Trihydroxy-l,l'-di-2-propenylbiphenyl	Lignans and Coumarins	Lignans	-	3	9	16346.3	1.05515	0.00395941	0.00734114	1816.26	10.8268	up
pme2816	C20H28O2	4-Oxoretinol	Others	Vitamin	62702-55-0	3	9	16398.7	1.05523	0.00287156	0.00597009	1822.07	10.8314	up
mws0051	C16H12O5	Acacetin	Flavonoids	Flavones	480-44-4	3	9	16528.3	1.05422	0.0288516	0.0350496	1836.48	10.8427	up
MWSmce113	C10H14O4	Guaifenesin	Others	Saccharides and Alcohols	93-14-1	3	9	17252.3	1.05522	0.00310505	0.00628232	1916.93	10.9046	up
mws0129	C16H12O5	Genkwanin (Apigenin 7-methyl ether)	Flavonoids	Flavones	437-64-9	3	9	17465	1.05477	0.0149379	0.0196476	1940.56	10.9223	up
Hmcp003783	C13H10N2O	1-Acetyl-β-carboline	Alkaloids	Plumerane	-	3	9	17471.3	1.05529	0.000716593	0.0027817	1941.26	10.9228	up
Zmhn003625	C23H24O10	6-O-Glucosyl-feruloylbenzoic acid	Phenolic acids	Phenolic acids	-	3	9	17912	1.05504	0.00740938	0.0113397	1990.22	10.9587	up
pmb0764	C6H9NOS	4-Methyl-5-thiazoleethanol	Others	Others	137-00-8	3	9	19074.7	1.05422	0.0260021	0.0320702	2119.41	11.0494	up
Lmzn206829	C30H46O3	Oleanonic acid	Terpenoids	Triterpene	17990-42-0	3	9	19310.3	1.05152	0.0682205	0.0775263	2145.59	11.0672	up
pme0066	C3H7N3O2	Guanidinoacetate	Alkaloids	Alkaloids	352-97-6	3	9	19372.7	1.05521	0.00404406	0.00740102	2152.52	11.0718	up
mws1138	C24H26N2O13	Betanin (Betanidin-5-O-glucoside)	Alkaloids	Plumerane	7659-95-2	3	9	19581	1.05262	0.0497164	0.0575511	2175.67	11.0872	up
Lmzn006829	C30H46O3	3-Ketoursolic acid	Terpenoids	Triterpene	-	3	9	19675.7	1.05379	0.0328557	0.0392809	2186.19	11.0942	up
pmp000003	C16H12O7	Nepetin (5,7,3',4'-Tetrahydroxy-6-methoxyflavone)	Flavonoids	Flavones	520-11-6	3	9	20189.3	1.05531	0.000449095	0.00221802	2243.26	11.1314	up
pme3440	C15H12O5	Butein	Flavonoids	Chalcones	487-52-5	3	9	20972.3	1.05525	0.00191495	0.00471092	2330.26	11.1863	up
pme3193	C4H7NO3	N-Acetyl-L-glycine	Amino acids and derivatives	Amino acids and derivatives	543-24-8	3	9	20995.7	1.05518	0.00394439	0.00733734	2332.85	11.1879	up
Lmzp006972	C22H26O6	Dimethylmatairesinol	Lignans and Coumarins	Lignans	25488-59-9	3	9	21044	1.05473	0.0165327	0.0212966	2338.22	11.1912	up
HJAP075	C28H44O3	Ergosterol peroxide	Steroids	Steroid	2061-64-5	2	9	21370.7	1.05529	0.00127556	0.00365618	2374.52	11.2134	up
mws0041	C15H10O5	Baicalein	Flavonoids	Flavones	491-67-8	3	9	21535	1.05532	0.000312578	0.00194391	2392.78	11.2245	up
Zmhn002690	C22H24O10	4-O-(6'-O-Glucosylcaffeoyl)-4-hydroxybenzyl alcohol	Phenolic acids	Phenolic acids	-	3	9	21613.7	1.05447	0.0201547	0.0253841	2401.52	11.2297	up
Lmsn011015	C30H46O5	1-Oxo-Siaresinolic acid	Terpenoids	Triterpene	-	2	9	21951.3	1.05518	0.00534752	0.00888112	2439.04	11.2521	up
Zmhp001956	C33H40O22	6-Hydroxykaempferol 3,6,7-triglucoside	Flavonoids	Flavonols	-	1	9	21962.7	1.05436	0.0234289	0.0292151	2440.3	11.2528	up
Lmsn004674	C15H18O7	1-O-Cinnamoyl-β-D-glucose	Phenolic acids	Phenolic acids	40004-96-4	3	9	22384.3	1.05507	0.00728686	0.0112128	2487.15	11.2803	up
Hmmn002691	C39H52O24	Eriodictyol-5,3'-Di-O-rutinoside	Flavonoids	Flavanones	-	3	9	23080.3	1.04735	0.101817	0.113342	2564.48	11.3245	up
Zmzn002330	C10H9NO	Indole-3-Acetaldehyde	Alkaloids	Plumerane	2591-98-2	3	9	23681.7	1.05475	0.0165703	0.0213208	2631.3	11.3616	up
HJAP007	C25H26O14	Syringetin-3-O-(6''-Acetyl)glucoside	Flavonoids	Flavonols	-	3	9	23912	1.05484	0.0123177	0.0168456	2656.89	11.3755	up
Lmyp003857	C35H28O19	Kaempferol-3-O-(2'',6''-digalloyl)glucoside	Flavonoids	Flavonols	-	3	9	24822.3	1.05516	0.00527961	0.00880574	2758.04	11.4294	up
Lmgp004167	C15H14O6	3',4,4',5,7-Pentahydroxyflavan (Luteoforol)	Flavonoids	Flavanols	13392-26-2	3	9	25209	1.05317	0.0491	0.0568976	2801	11.4517	up
Lmmn004912	C16H12O7	3-O-Methylquercetin	Flavonoids	Flavonols	1486-70-0	3	9	26061.3	1.05503	0.00827122	0.0123904	2895.7	11.4997	up
MWS20182	C10H12O4	Dihydroferulic Acid	Phenolic acids	Phenolic acids	1135-23-5	3	9	27248.3	1.05429	0.0276863	0.0338521	3027.59	11.564	up
mws4052	C4H7NO2	1-Aminocyclopropane-1-carboxylic acid	Organic acids	Organic acids	22059-21-8	3	9	27956.7	1.05491	0.0121869	0.0166991	3106.3	11.601	up
Lmhp010040	C25H46NO7P	LysoPE 20:3	Lipids	LPE	-	3	9	28010.7	1.05529	0.00151512	0.00408975	3112.3	11.6038	up
pmn001672	C23H32O15	Furanofructosyl-α-D-(3-mustard acyl)glucoside	Phenolic acids	Phenolic acids	-	3	9	28022	1.05489	0.0127542	0.0173181	3113.56	11.6043	up
pmb0824	C25H28O13	Syringic acid-4-O-(6''-feruloyl)glucoside	Phenolic acids	Phenolic acids	-	3	9	28088.3	1.05454	0.0234632	0.0292257	3120.93	11.6078	up
pmb2984	C23H24O12	Eriodictyol-7-O-(6''-acetyl)glucoside	Flavonoids	Flavanones	-	3	9	28756.3	1.05522	0.00292955	0.00605725	3195.15	11.6417	up
Lmxp010913	C35H66NO9P	1-(9Z-Octadecenoyl)-2-(9-oxo-nonanoyl)-sn-glycero-3-phosphocholine	Lipids	Glycerol ester	-	3	9	28994.7	1.05532	0.00048396	0.0023036	3221.63	11.6536	up
Lmhn002140	C14H14O9	Feruloyltartaric acid (Fertaric acid)	Phenolic acids	Phenolic acids	-	3	9	29031.3	1.05486	0.0141932	0.0188631	3225.7	11.6554	up
pmb2636	C20H32O4	8,15-Dihydroxy-5,9,11,13-eicosatetraenoic acid	Lipids	Free fatty acids	77667-08-4	3	9	29377.7	1.05524	0.00300553	0.00613372	3264.19	11.6725	up
Lmhp009802	C25H46NO7P	LysoPE 20:3(2n isomer)	Lipids	LPE	-	3	9	29718	1.05528	0.00186837	0.00467506	3302	11.6891	up
mws1208	C10H22O2	1,10-Decanediol	Others	Saccharides and Alcohols	112-47-0	3	9	29862.3	1.05528	0.00188289	0.00468033	3318.04	11.6961	up
pma0134	C4H8O4	D-Threose	Others	Saccharides and Alcohols	95-43-2	3	9	30065.7	1.05492	0.0148407	0.0195628	3340.63	11.7059	up
mws2220	C22H18O11	Gallocatechin 3-O-gallate	Flavonoids	Flavanols	5127-64-0	3	9	31855.7	1.05492	0.0113512	0.0158497	3539.52	11.7893	up
Lmgn000224	C5H6O5	2-Methyl-3-oxosuccinic acid	Organic acids	Organic acids	-	3	9	32188.7	1.05447	0.0254922	0.031507	3576.52	11.8043	up
Lmqn001932	C28H36O13	Syringaresinol-4'-O-glucoside	Lignans and Coumarins	Lignans	7374-79-0	3	9	32511	1.05497	0.0118253	0.0164103	3612.33	11.8187	up
MWSmce232	C19H12O6	Dicumarol	Lignans and Coumarins	Coumarins	66-76-2	3	9	32573.3	1.05531	0.000547796	0.00245171	3619.26	11.8215	up
mws0251	C5H6N2O2	Thymine	Nucleotides and derivatives	Nucleotides and derivatives	65-71-4	1	9	32947	1.05533	0.000222204	0.00165777	3660.78	11.8379	up
Lmhp008233	C23H40NO7P	LysoPE 18:4	Lipids	LPE	-	3	9	34465.3	1.05484	0.0181584	0.0230237	3829.48	11.9029	up
Hmyp007396	C37H68NO9P	PC(oxo-11:0/18:2)	Lipids	PC	-	1	9	35515.7	1.05519	0.00433163	0.00769086	3946.19	11.9462	up
Hmlp003129	C20H22O6	Matairesinol	Lignans and Coumarins	Lignans	580-72-3	3	9	35967.7	1.05529	0.00110767	0.00339505	3996.41	11.9645	up
Zmhn002331	C18H20O4	Magnolignan A	Lignans and Coumarins	Lignans	93673-81-5	3	9	36016.3	1.05531	0.00101319	0.00321964	4001.81	11.9664	up
pme3882	C9H12N2O5	2'-Deoxyuridine	Nucleotides and derivatives	Nucleotides and derivatives	951-78-0	3	9	36033.3	1.05531	0.000489903	0.0023036	4003.7	11.9671	up
Cmzp002057	C14H18O8	6-O-Acetylarbutin	Phenolic acids	Phenolic acids	10338-88-2	3	9	36489.7	1.05532	0.000366812	0.00210473	4054.41	11.9853	up
mws1075	C10H8O3	7-Methoxycoumarin	Lignans and Coumarins	Coumarins	531-59-9	3	9	36629.3	1.05491	0.0129768	0.017556	4069.93	11.9908	up
Lmdp004696	C38H40O20	Kaempferol-3-O-(6''-Sinapyl)glucosyl-(1→2)-Galactoside	Flavonoids	Flavonols	-	2	9	36972.3	1.05505	0.00744359	0.0113766	4108.04	12.0042	up
MWS2076	C6H7NO	2-Aminophenol	Alkaloids	Phenolamine	95-55-6	3	9	38966.3	1.05512	0.00564063	0.00924572	4329.59	12.08	up
pmn001511	C13H18O7	3-Hydroxy-5-Methylphenol-1-O-Glucoside	Phenolic acids	Phenolic acids	-	3	9	40362.3	1.05525	0.00243473	0.00539936	4484.7	12.1308	up
Lmsn003628	C23H32O15	6'-O-Sinapoylsucrose	Phenolic acids	Phenolic acids	-	3	9	40461.7	1.05493	0.0137216	0.0184093	4495.74	12.1343	up
pmp000438	C30H50O2	Betulin	Terpenoids	Triterpene	473-98-3	1	9	40486	1.05532	0.000463168	0.00227758	4498.44	12.1352	up
mws2368	C8H10O2	Tyrosol	Phenolic acids	Phenolic acids	501-94-0	3	9	44055.7	1.05525	0.00300592	0.00613372	4895.07	12.2571	up
pmp000284	C11H10O5	Fraxidin (8-Hydroxy-6,7-dimethoxycoumarin)	Lignans and Coumarins	Coumarins	525-21-3	3	9	44245.3	1.0552	0.00427954	0.00767062	4916.15	12.2633	up
Hmmp006067	C42H68O13	Oleanolic acid-3-O-glucosyl(1→2)glucoside	Terpenoids	Triterpene Saponin	-	2	9	44274.3	1.0552	0.00446486	0.00782908	4919.37	12.2643	up
Zmhn001883	C14H18O9	Vanillic acid-4-O-glucoside	Phenolic acids	Phenolic acids	32142-31-7	3	9	45007	1.05507	0.0105619	0.0149693	5000.78	12.2879	up
Lmsn004970	C24H24O12	3,6-Di-O-caffeoyl glucose	Phenolic acids	Phenolic acids	-	3	9	45291.3	1.05454	0.030053	0.0362753	5032.37	12.297	up
pmb2991	C33H40O19	Apigenin-7-O-glucoside-4'-O-rutinoside	Flavonoids	Flavones	-	3	9	45720.7	1.05435	0.0273712	0.0335581	5080.07	12.3106	up
MWS1113	C11H21NO4	Isobutyryl carnitine	Alkaloids	Alkaloids	25518-49-4	1	9	45733	1.05504	0.00963359	0.0140046	5081.44	12.311	up
pmb2228	C27H56NO7P	LysoPC 19:0	Lipids	LPC	108273-88-7	1	9	45784.3	1.05504	0.0117176	0.0162809	5087.15	12.3126	up
Zmln000668	C19H26O15	Monogalloyl-diglucose	Phenolic acids	Phenolic acids	-	2	9	46848.3	1.05517	0.00597835	0.00970088	5205.37	12.3458	up
Lmhn003240	C11H10O6	Benzoylmalic acid	Phenolic acids	Phenolic acids	22138-51-8	3	9	46861.3	1.05516	0.00716949	0.0110926	5206.81	12.3462	up
pmn001727	C24H29NO9	N-(4-O-(Glucosyl)-E-feruloyl)-tyramine	Alkaloids	Phenolamine	-	3	9	47107.7	1.05519	0.00525052	0.00878453	5234.19	12.3537	up
mws1715	C10H13N5O3	Cordycepin (3'-Deoxyadenosine)	Nucleotides and derivatives	Nucleotides and derivatives	73-03-0	1	9	50816.7	1.0553	0.000882343	0.00304247	5646.3	12.4631	up
MWSHY0016	C21H20O11	Luteolin-6-C-glucoside (Isoorientin)*	Flavonoids	Flavonoid carbonoside	4261-42-1	2	9	51017.3	1.0548	0.0156286	0.0204104	5668.59	12.4688	up
MWSmce017	C9H6O4	Daphnetin	Lignans and Coumarins	Coumarins	486-35-1	2	9	51422.7	1.05521	0.00500811	0.00853037	5713.63	12.4802	up
pmn001368	C32H44O17	Olivil-4,4'-Di-O-glucoside	Lignans and Coumarins	Lignans	-	2	9	51790	1.05494	0.0113398	0.0158497	5754.44	12.4905	up
pmb3061	C22H28O13	5-O-p-Coumaroylquinic acid O-glucoside	Phenolic acids	Phenolic acids	-	2	9	51870.7	1.0553	0.000791222	0.00289893	5763.41	12.4927	up
MWS0155	C14H18N5O11P	Adenylocuccinic Acid	Organic acids	Organic acids	19046-78-7	3	9	52090.3	1.05531	0.000442576	0.00219541	5787.81	12.4988	up
MWS3149	C8H8O3	3-Methoxybenzoic acid	Phenolic acids	Phenolic acids	586-38-9	3	9	52460.7	1.05527	0.0017982	0.00457026	5828.96	12.509	up
MWSslk250	C33H40O18	Ligustroflavone(Nuezhenoside)	Flavonoids	Flavones	260413-62-5	2	9	54153	1.05531	0.000469622	0.00227958	6017	12.5548	up
Lmhp008744	C33H56O14	1-α-Linolenoyl-glycerol-2,3-di-O-glucoside*	Lipids	Glycerol ester	-	1	9	54194	1.05501	0.0104302	0.0148571	6021.56	12.5559	up
pmd0142	C28H58NO7P	LysoPC 20:0(2n isomer)	Lipids	LPC	-	3	9	55036	1.05528	0.00236739	0.00529154	6115.11	12.5782	up
mws1454	C23H26O11	Persicoside	Flavonoids	Flavanones	28978-03-2	1	9	55180.7	1.05463	0.0204865	0.0257447	6131.19	12.582	up
Lmhp008924	C27H50NO7P	LysoPC 19:3	Lipids	LPC	-	1	9	55540	1.05502	0.0131183	0.0176839	6171.11	12.5913	up
Lmhp008513	C33H56O14	2-α-Linolenoyl-glycerol-1,3-di-O-glucoside*	Lipids	Glycerol ester	-	1	9	55619	1.05504	0.00981304	0.0141744	6179.89	12.5934	up
MWSmce342	C13H12O9	2-Caffeoyl-L-tartaric acid (Caftaric acid)	Phenolic acids	Phenolic acids	67879-58-7	2	9	56138.7	1.05516	0.00558061	0.00916063	6237.63	12.6068	up
pme3200	C2H7N3	1-Methylguanidine	Nucleotides and derivatives	Nucleotides and derivatives	471-29-4	3	9	56159.3	1.05524	0.00375066	0.00711053	6239.93	12.6073	up
mws0715	C13H16N2O4	Phenylacetyl-L-glutamine	Amino acids and derivatives	Amino acids and derivatives	28047-15-6	3	9	56483.7	1.0553	0.00113019	0.00342693	6275.96	12.6156	up
pme2601	C3H6O3	3-Hydroxypropanoic acid	Organic acids	Organic acids	503-66-2	3	9	56640.3	1.05492	0.0156199	0.0204104	6293.37	12.6196	up
pmb0128	C13H24O2	δ-Tridecalactone	Lipids	Free fatty acids	7370-92-5	3	9	57266.7	1.05505	0.00945537	0.0137987	6362.96	12.6355	up
Hmqp003435	C29H30O17	Apigenin-7-O-(2''-O-apiosyl)(6''-Malonyl)glucoside	Flavonoids	Flavones	-	3	9	57628.7	1.05521	0.00365149	0.00699973	6403.19	12.6446	up
Hmmp002447	C33H40O18	Apigenin-7-O-rutinoside-4'-O-rhamnoside	Flavonoids	Flavones	-	2	9	57971	1.05492	0.0157403	0.0205095	6441.22	12.6531	up
Jmzp008213	C20H22O4	Dehydrodiisoeugenol	Lignans and Coumarins	Lignans	2680-81-1	3	9	58420	1.0553	0.00115551	0.00344206	6491.11	12.6642	up
mws2627	C16H12O7	Tamarixetin (3,3',5,7-Tetrahydroxy-4'-Methoxyflavone)	Flavonoids	Flavonols	603-61-2	3	9	58935.3	1.05528	0.00261901	0.00559944	6548.37	12.6769	up
Hmcp005535	C30H48O	α-Amyrenone	Terpenoids	Triterpene	638-96-0	2	9	59099.7	1.05522	0.00343014	0.00668014	6566.63	12.6809	up
mws1299	C21H20O11	Luteolin-8-C-glucoside (Orientin)*	Flavonoids	Flavonoid carbonoside	28608-75-5	2	9	59446.3	1.0552	0.0049141	0.00839555	6605.15	12.6894	up
Lmnn002886	C23H26O11	1'-O-(3,4-Dihydroxyphenethyl)-O-caffeoyl-glucoside	Phenolic acids	Phenolic acids	-	3	9	59579.3	1.05486	0.0158442	0.0205975	6619.93	12.6926	up
Lmhp005872	C25H30N2O6	Diferuloylcadaverine	Alkaloids	Phenolamine	-	2	9	60963.3	1.05527	0.00252621	0.0055332	6773.7	12.7257	up
pma6218	C21H22O9	O-MethylNaringenin-8-C-arabinoside	Flavonoids	Flavonoid carbonoside	-	3	9	60992	1.05497	0.0119228	0.0165051	6776.89	12.7264	up
mws1174	C17H14O6	3-O-Acetylpinobanksin	Flavonoids	Flavanonols	52117-69-8	3	9	63292.7	1.05322	0.0510794	0.0588897	7032.52	12.7798	up
Hmcp005697	C30H48O	δ-Amyrenone	Terpenoids	Triterpene	20248-08-2	2	9	63790.3	1.0552	0.00425078	0.00763116	7087.81	12.7911	up
Zmdn003480	C26H34O12	Cycloolivil-6-O-glucoside	Lignans and Coumarins	Lignans	-	2	9	64074	1.05503	0.0094985	0.0138438	7119.33	12.7975	up
Lmhp005550	C24H28N2O6	N,N'-Diferuloylputrescine	Alkaloids	Phenolamine	42369-86-8	3	9	64257.7	1.05504	0.011339	0.0158497	7139.74	12.8017	up
MWS3035	C6H11NO4	N-Methyl-L-Glutamate	Amino acids and derivatives	Amino acids and derivatives	35989-16-3	3	9	65787	1.05522	0.00423325	0.00761178	7309.67	12.8356	up
pme3968	C6H7N5O	7-Methylguanine	Nucleotides and derivatives	Nucleotides and derivatives	578-76-7	3	9	66772.7	1.05521	0.00417021	0.00758928	7419.19	12.857	up
pmp001312	C33H40O22	6-Hydroxykaempferol-3,7,6-O-triglycoside	Flavonoids	Flavonols	-	1	9	67187.3	1.05478	0.0165187	0.0212966	7465.26	12.866	up
MWS1848	C8H8O2	Phenyl acetate	Phenolic acids	Phenolic acids	122-79-2	3	9	70464	1.05532	0.000558673	0.00245171	7829.33	12.9347	up
mws1429	C13H20O3	Vomifoliol	Terpenoids	Monoterpenoids	189351-15-3	3	9	71562.7	1.05433	0.0432086	0.0507993	7951.41	12.957	up
MWS5209	C5H11NO2	N-Methyl-α-aminoisobutyric acid	Amino acids and derivatives	Amino acids and derivatives	2566-34-9	3	9	72858.3	1.05532	0.000559277	0.00245171	8095.37	12.9829	up
Zmyn002323	C8H8O3	2-Hydroxyphenylacetic acid	Organic acids	Organic acids	614-75-5	3	9	73196.3	1.05522	0.00400273	0.00736112	8132.93	12.9896	up
mws1173	C15H12O5	Garbanzol	Flavonoids	Flavonols	1226-22-8	3	9	73837.3	1.05528	0.00200822	0.00485319	8204.15	13.0021	up
MWSmce466	C8H8O2	4'-Hydroxyacetophenone	Phenolic acids	Phenolic acids	99-93-4	3	9	75799.3	1.0551	0.00930419	0.0136309	8422.15	13.04	up
mws0221	C6H12N2O4S2	L-Cystine	Amino acids and derivatives	Amino acids and derivatives	56-89-3	3	9	75802	1.05503	0.0114637	0.015987	8422.44	13.04	up
pmb0998	C10H14N5O8P	Guanosine 5'-monophosphate	Nucleotides and derivatives	Nucleotides and derivatives	85-32-5	3	9	78302	1.05526	0.0032139	0.00641949	8700.22	13.0868	up
Lmhp009890	C28H52NO7P	LysoPC 20:3	Lipids	LPC	1199257-41-4	3	9	78498	1.05532	0.000337998	0.00203338	8722	13.0904	up
HJN102	C34H30O15	3,4,5-Tricaffeoylquinic acid	Phenolic acids	Phenolic acids	86632-03-3	3	9	80520.7	1.05516	0.00528612	0.00880574	8946.74	13.1271	up
pme0321	C21H20O10	Kaempferol-7-O-rhamnoside	Flavonoids	Flavonols	20196-89-8	3	9	82098.3	1.05529	0.00158018	0.00422501	9122.04	13.1551	up
Hmmp001541	C17H15NO4	(E)-3-(3',5'-Dimethoxy-4'-hydroxy-benzylidene')-2-indolinone	Alkaloids	Plumerane	-	2	9	82114.3	1.0553	0.000775915	0.00287725	9123.81	13.1554	up
Zmxp003107	C27H30O16	Luteolin-7,3'-di-O-glucoside	Flavonoids	Flavones	52187-80-1	2	9	83261.3	1.05368	0.0476533	0.0553914	9251.26	13.1754	up
Hmcp001578	C28H32O17	Isorhamnetin-3,7-O-diglucoside	Flavonoids	Flavonols	6758-51-6	3	9	87024.7	1.05518	0.00600689	0.0097193	9669.41	13.2392	up
Lmap001606	C13H18O7	Helicidol	Phenolic acids	Phenolic acids	106982-96-1	3	9	88580.3	1.05531	0.000951026	0.00312691	9842.26	13.2648	up
Hmmp002073	C39H50O24	Apigenin-7-O-rutinoside-4'-O-Sophoroside	Flavonoids	Flavones	-	2	9	92269	1.05524	0.00356648	0.00688343	10252.1	13.3236	up
Lmyn003028	C19H28O11	Benzyl-β-gentiobioside*	Phenolic acids	Phenolic acids	56775-64-5	3	9	93696.7	1.05528	0.0028519	0.0059511	10410.7	13.3458	up
mws0918	C16H12O5	Prunetin (5,4'-Dihydroxy-7-methoxyisoflavone)	Flavonoids	Isoflavones	552-59-0	3	9	94434.3	1.05437	0.0323369	0.0387426	10492.7	13.3571	up
mws0919	C21H20O10	Kaempferol-3-O-rhamnoside (Afzelin)(Kaempferin)	Flavonoids	Flavonols	482-39-3	3	9	98605.3	1.05523	0.00429761	0.00767867	10956.1	13.4195	up
Lmtn002324	C19H28O11	Benzyl-(2''-O-glucosyl)glucoside*	Phenolic acids	Phenolic acids	-	3	9	99517	1.05524	0.00435229	0.00771542	11057.4	13.4327	up
pme1651	C10H9NO2	Indole 3-acetic acid (IAA)	Alkaloids	Plumerane	87-51-4	3	9	100646	1.05531	0.00130401	0.00369695	11182.9	13.449	up
mws0520	C11H13NO4	N-Acetyl-L-tyrosine	Amino acids and derivatives	Amino acids and derivatives	537-55-3	3	9	100748	1.05507	0.0109634	0.0154224	11194.3	13.4505	up
Hmmp002169	C39H50O24	Luteolin-5,7-di-O-rutinoside	Flavonoids	Flavones	-	2	9	105486	1.05517	0.00674231	0.0106137	11720.7	13.5168	up
pmb3072	C22H26O12	3-O-p-Coumaroylshikimic acid-O-glucoside	Phenolic acids	Phenolic acids	-	3	9	105499	1.05523	0.00400144	0.00736112	11722.1	13.5169	up
Hmcp001858	C26H28O14	Kaempferol-3-O-arabinoside-7-O-rhamnoside	Flavonoids	Flavonols	-	3	9	106353	1.05533	1.6813e-05	0.000380309	11817	13.5286	up
Zmhn002782	C37H40O18	4-O-(6'-O-Glucosylcaffeoylglucosylcaffeoyl)-4-hydroxybenzyl alcohol	Phenolic acids	Phenolic acids	-	3	9	107870	1.05516	0.00674736	0.0106137	11985.6	13.549	up
Cwjp002007	C43H48O24	Kaempferol-3-O-sophoroside-7-O-(2''-Feruloyl)glucoside	Flavonoids	Flavonols	-	2	9	108064	1.0552	0.00507794	0.00857562	12007.1	13.5516	up
MWSmce301	C10H6O4	Coumarin-3-carboxylic Acid	Lignans and Coumarins	Coumarins	531-81-7	3	9	108611	1.05512	0.00842888	0.0125766	12067.9	13.5589	up
Zmjp013616	C30H50O3	12,13-Dihydroursolic acid	Terpenoids	Triterpene	-	2	9	111004	1.05475	0.0282328	0.0344831	12333.8	13.5903	up
Lmhp007836	C21H38NO7P	LysoPE 16:3	Lipids	LPE	-	3	9	111467	1.05532	0.000716149	0.0027817	12385.2	13.5963	up
Lmhn002926	C13H12O7	p-Coumaroylmalic acid	Phenolic acids	Phenolic acids	-	3	9	112702	1.05521	0.00547043	0.00904541	12522.5	13.6122	up
MWS1837	C8H15NO2	TranexamicAcid	Organic acids	Organic acids	1197-18-8	3	9	113045	1.05515	0.00689345	0.0107835	12560.5	13.6166	up
pme2362	C8H8O3	Mandelic acid	Phenolic acids	Phenolic acids	90-64-2	3	9	113378	1.05513	0.00813037	0.012228	12597.6	13.6209	up
pme0033	C5H4N4O	Hypoxanthine	Nucleotides and derivatives	Nucleotides and derivatives	68-94-0	3	9	114127	1.05533	0.000409087	0.00213363	12680.7	13.6304	up
Zmhn000563	C15H20O9	Syringic acid 4-O-rhamnoside	Lignans and Coumarins	Lignans	-	3	9	115260	1.05532	0.000209198	0.00163627	12806.7	13.6446	up
mws0182	C8H8O3	p-Hydroxyphenyl acetic acid	Phenolic acids	Phenolic acids	156-38-7	3	9	117827	1.05532	0.000908973	0.00308274	13091.9	13.6764	up
MWS1888	C12H16O6	Phenyl-beta-D-glucopyranoside	Phenolic acids	Phenolic acids	1464-44-4	3	9	118636	1.05474	0.0268689	0.0329954	13181.8	13.6863	up
pme2559	C6H9NO5	N-Acetyl-L-Aspartic Acid	Amino acids and derivatives	Amino acids and derivatives	997-55-7	3	9	120183	1.05528	0.00159527	0.00423751	13353.7	13.705	up
mws1336	C7H7NO2	4-Aminobenzoic acid	Phenolic acids	Phenolic acids	150-13-0	3	9	122457	1.05521	0.00470127	0.00810539	13606.3	13.732	up
Lmpp003465	C21H20O13	Myricetin-3-O-glucoside	Flavonoids	Flavonols	19833-12-6	2	9	123677	1.05519	0.00621185	0.00997955	13741.9	13.7463	up
mws1639	C11H10O5	Isofraxidin	Lignans and Coumarins	Coumarins	486-21-5	3	9	126613	1.05532	0.00034694	0.00205439	14068.1	13.7801	up
MWS2984	C4H4N6O	8-Azaguanine	Nucleotides and derivatives	Nucleotides and derivatives	134-58-7	1	9	127390	1.05532	0.000398687	0.00212735	14154.4	13.789	up
HJN104	C21H22O13	Dihydromyricetin-3-O-glucoside	Flavonoids	Flavanonols	-	3	9	127517	1.05509	0.00957499	0.0139373	14168.5	13.7904	up
Lmmp000897	C30H26O14	Gallocatechin-(4α→8)-gallocatechin	Flavonoids	Flavanols	-	3	9	130923	1.05522	0.00456607	0.0079616	14547	13.8284	up
Lmbp002592	C27H30O16	Kaempferol-3,7-di-O-glucoside	Flavonoids	Flavonols	-	2	9	132293	1.05528	0.00260814	0.00558676	14699.3	13.8435	up
pmb2601	C15H16O7	7-Hydroxycoumarin-O-rhamnoside	Lignans and Coumarins	Coumarins	-	3	9	132910	1.0552	0.00518686	0.00871671	14767.8	13.8502	up
MWS4525	C6H7N5O	6-O-methylguanine	Nucleotides and derivatives	Nucleotides and derivatives	20535-83-5	1	9	134570	1.0553	0.000932186	0.0030906	14952.2	13.8681	up
pmd0143	C28H58NO7P	LysoPC 20:0	Lipids	LPC	108341-80-6	3	9	136373	1.05531	0.00108384	0.00334013	15152.6	13.8873	up
NK10246260	C9H7NO2	2,4-Dihydroxyquinoline	Alkaloids	Quinoline alkaloids	86-95-3	3	9	136750	1.05509	0.00978445	0.0141512	15194.4	13.8913	up
pme2589	C6H8O5	2-Oxoadipic acid	Organic acids	Organic acids	3184-35-8	3	9	136787	1.05529	0.001152	0.00344206	15198.5	13.8916	up
pmp000588	C25H24O14	Diosmetin-7-O-(6''-malonyl)glucoside	Flavonoids	Flavanones	-	1	9	138160	1.05533	0.000248938	0.00170636	15351.1	13.9061	up
Lmbn002648	C9H8O3	α-Hydroxycinnamic Acid*	Phenolic acids	Phenolic acids	5801-57-0	3	9	138747	1.05523	0.00368998	0.00703772	15416.3	13.9122	up
Lmdn003665	C29H36O15	Farrerol-5,7-di-O-glucoside	Flavonoids	Flavanones	-	3	9	142753	1.05531	0.000573478	0.00247559	15861.5	13.9532	up
pmn001671	C23H32O15	Furanofructosyl-α-D-(6-mustard acyl)glucoside	Phenolic acids	Phenolic acids	-	3	9	145343	1.0553	0.00167632	0.00439088	16149.3	13.9792	up
Hmmp002324	C41H54O25	Tricin-4'-O-rutinoside-7-O-rutinoside	Flavonoids	Flavones	-	2	9	146920	1.05531	0.000467425	0.00227958	16324.4	13.9947	up
mws1014	C10H8O5	Fraxetin (7,8-Dihydroxy-6-methoxycoumarin)	Lignans and Coumarins	Coumarins	574-84-5	2	9	153600	1.05416	0.0488318	0.0566518	17066.7	14.0589	up
MWSmce248	C9H8O3	3-Hydroxycinnamic Acid*	Phenolic acids	Phenolic acids	14755-02-3	3	9	154243	1.05528	0.00249798	0.00550131	17138.1	14.0649	up
Zmhn002764	C22H22O12	4-O-(6'-O-Glucosylcaffeoyl)-3,4-dihydroxybenzoic acid	Phenolic acids	Phenolic acids	-	3	9	155250	1.05532	0.000228183	0.00165777	17250	14.0743	up
pme0253	C8H15NO3	N-Acetyl-L-leucine	Amino acids and derivatives	Amino acids and derivatives	1188-21-2	3	9	156430	1.05531	0.00138335	0.00383473	17381.1	14.0852	up
Hmsp003093	C9H6O4	3,7-Dihydroxychromen-4-one	Others	Others	-	2	9	166667	1.05528	0.00223535	0.00519134	18518.5	14.1767	up
MWSmce052	C30H48O3	3-Epiursolic acid	Terpenoids	Triterpene	989-30-0	2	9	168267	1.05227	0.129706	0.142011	18696.3	14.1905	up
MWS3270	C7H5NO4	Quinolinic Acid	Alkaloids	Pyridine alkaloids	89-00-9	3	9	169510	1.05519	0.00644074	0.0102888	18834.4	14.2011	up
pmb0168	C38H70NO8P	PC 16:1/14:1	Lipids	PC	-	3	9	169787	1.0553	0.000802268	0.00289893	18865.2	14.2034	up
Lmyn007883	C16H32O4	9,16-Dihydroxypalmitic acid	Lipids	Free fatty acids	38076-49-2	1	9	173047	1.05527	0.00299672	0.00613372	19227.4	14.2309	up
pma0104	C20H16O7	N-Sinapoylhydroxycoumarin	Lignans and Coumarins	Coumarins	-	3	9	174803	1.05505	0.0140838	0.0187618	19422.6	14.2454	up
Lmmn001643	C9H8O3	2-Hydroxycinnamic acid*	Phenolic acids	Phenolic acids	583-17-5	3	9	175407	1.05484	0.018007	0.0228574	19489.6	14.2504	up
mws0120	C8H20NO6P	Choline Alfoscerate	Lipids	PC	28319-77-9	1	9	175603	1.05523	0.00441838	0.00779593	19511.5	14.252	up
Lmpp003268	C33H40O20	Kaempferol-3-O-rutinoside-7-O-glucoside	Flavonoids	Flavonols	-	2	9	177423	1.0551	0.00974021	0.0141233	19713.7	14.2669	up
Smpn011792	C30H48O4	2,3-dihydroxy-12-ursen-28-oic acid	Terpenoids	Triterpene	-	3	9	180490	1.05529	0.00224126	0.0051944	20054.4	14.2916	up
mws1150	C35H46O20	Echinacoside	Phenolic acids	Phenolic acids	82854-37-3	3	9	180863	1.055	0.0124901	0.0170401	20095.9	14.2946	up
Cmsp002787	C11H14O5	3,4'-Dihydroxy-3',5'-dimethoxypropiophenone	Phenolic acids	Phenolic acids	136196-47-9	3	9	180940	1.05532	0.000208748	0.00163627	20104.4	14.2952	up
mws0011	C17H24O9	Syringin	Phenolic acids	Phenolic acids	118-34-3	3	9	184267	1.05521	0.00646666	0.0103096	20474.1	14.3215	up
Hmyp007792	C32H62NO9P	PE(oxo-11:0/16:0)	Lipids	Glycerol ester	-	3	9	185383	1.0553	0.00145217	0.00401566	20598.1	14.3302	up
mws0005	C10H12N2	Tryptamine	Alkaloids	Plumerane	61-54-1	3	9	191830	1.05378	0.0464726	0.054242	21314.4	14.3795	up
MWSmce632	C10H10O4	Vanillin acetate	Phenolic acids	Phenolic acids	881-68-5	3	9	198483	1.05527	0.00259236	0.00558071	22053.7	14.4287	up
Lmbp002309	C17H22O9	Sinapaldehyde-4-O-Glucoside	Phenolic acids	Phenolic acids	154461-65-1	2	9	199727	1.05521	0.00595891	0.00968322	22191.9	14.4377	up
Zmhp003186	C37H38O18	Isovitexin-2''-O-(6'''-feruloyl)glucoside	Flavonoids	Flavonoid carbonoside	-	3	9	203020	1.05526	0.00238865	0.00532852	22557.8	14.4613	up
mws4053	C30H48O3	Ursolic acid	Terpenoids	Triterpene	77-52-1	2	9	203123	1.05499	0.0146118	0.0193059	22569.3	14.4621	up
Lmbp002255	C16H18O10	Fraxetin-8-O-glucoside (Fraxin)	Lignans and Coumarins	Coumarins	524-30-1	3	9	204757	1.05526	0.00316634	0.00637991	22750.7	14.4736	up
Hmjp003008	C27H28O16	Luteolin-7-O-glucuronide-5-O-rhamnoside	Flavonoids	Flavones	-	2	9	208040	1.05446	0.0323049	0.0387426	23115.6	14.4966	up
mws0425	C5H6O4	Citraconic acid	Organic acids	Organic acids	498-23-7	3	9	210053	1.05532	0.000212624	0.00164711	23339.3	14.5105	up
pmn001505	C41H64O13	Oleanolic acid-3-O-xylosyl(1→3)glucuronide	Terpenoids	Triterpene Saponin	-	2	9	211433	1.05529	0.00214966	0.00506513	23492.6	14.5199	up
Zmhn002702	C30H30O11	Ferulic-piceid	Others	Stilbene	-	2	9	212483	1.0553	0.00169009	0.00441452	23609.3	14.5271	up
Jmwn002494	C15H18O8	(2E)-3-[4-(β-D-glucopyranoside)-phenylacrylic]-acid	Phenolic acids	Phenolic acids	-	2	9	215260	1.05514	0.00938139	0.0137085	23917.8	14.5458	up
pmb0885	C18H26O3	4-Oxo-9Z,11Z,13E,15E-Octadecatetraenoic Acid	Lipids	Free fatty acids	-	3	9	216267	1.05518	0.00863573	0.0128008	24029.6	14.5525	up
Hmbn002692	C22H30O14	6'-O-Feruloyl-D-sucrose	Phenolic acids	Phenolic acids	118230-77-6	3	9	220447	1.05531	0.00111229	0.00339999	24494.1	14.5801	up
Lmbp003208	C17H20O10	Fraxidin-8-O-glucoside	Lignans and Coumarins	Coumarins	-	2	9	224143	1.05512	0.0120136	0.0165699	24904.8	14.6041	up
pmp000191	C23H22O11	6''-O-Acetylgenistin*	Flavonoids	Isoflavones	73566-30-0	3	9	225903	1.0552	0.00721	0.01114	25100.4	14.6154	up
pmn001519	C15H12O9	Galloyl Methyl gallate	Phenolic acids	Phenolic acids	-	3	9	231813	1.05519	0.00650834	0.0103529	25757	14.6527	up
pmp000581	C23H22O11	Apigenin-7-O-(6''-acetyl)glucoside*	Flavonoids	Flavones	72741-92-5	3	9	232933	1.05531	0.00100523	0.00321964	25881.5	14.6596	up
Rfmb318	C7H14NO2+	D-Proline betaine	Amino acids and derivatives	Amino acids and derivatives	1195-94-4	3	9	237887	1.05529	0.00178764	0.00455365	26431.9	14.69	up
MWSmce499	C32H46O16	Secoisolariciresinol diglucoside	Lignans and Coumarins	Lignans	257930-74-8	2	9	238513	1.05533	0.000123138	0.00125468	26501.5	14.6938	up
HJN110	C30H48O3	Betulinic acid	Terpenoids	Triterpene	472-15-1	2	9	238627	1.05516	0.00812271	0.012228	26514.1	14.6945	up
Lmmp005689	C16H12O6	Cajanin	Flavonoids	Isoflavones	32884-36-9	1	9	240987	1.05532	0.000868086	0.00303964	26776.3	14.7087	up
MWSmce221	C10H8O4	5,7-Dihydroxy-4-methylcoumarin	Lignans and Coumarins	Coumarins	2107-76-8	3	9	248827	1.05532	0.000486026	0.0023036	27647.4	14.7549	up
Lmmp003042	C8H8O4	Protocatechuic Acid Methyl Ester	Phenolic acids	Phenolic acids	2150-43-8	2	9	251147	1.05531	0.000556482	0.00245171	27905.2	14.7682	up
Lmgp004474	C27H30O14	Genistein-7-O-galactoside-rhamnose	Flavonoids	Isoflavones	-	1	9	251867	1.05501	0.0141709	0.0188556	27985.2	14.7724	up
MWS2910	C10H15N3O4	5-Methyl-2'-Deoxycytidine	Nucleotides and derivatives	Nucleotides and derivatives	838-07-3	3	9	255263	1.0553	0.00120151	0.00351253	28362.6	14.7917	up
pme2134	C4H10O4	D-Threitol	Others	Saccharides and Alcohols	2418-52-2	3	9	258647	1.05524	0.00583077	0.00950231	28738.5	14.8107	up
mws1329	C21H20O12	Quercetin-7-O-glucoside	Flavonoids	Flavonols	491-50-9	2	9	266163	1.05482	0.0222385	0.0278228	29573.7	14.852	up
pmf0472	C26H28O14	Apiin	Flavonoids	Flavones	26544-34-3	3	9	266240	1.05529	0.00247279	0.00546236	29582.2	14.8524	up
Lmgn001670	C7H6O3	Salicylic acid	Phenolic acids	Phenolic acids	69-72-7	3	9	288530	1.05532	0.000325337	0.00198895	32058.9	14.9684	up
pme0256	C5H4N4O2	Xanthine	Nucleotides and derivatives	Nucleotides and derivatives	69-89-6	3	9	292900	1.05529	0.0019782	0.00482185	32544.4	14.9901	up
mws0823	C5H8O3	3-Methyl-2-Oxobutanoic acid	Organic acids	Organic acids	759-05-7	3	9	294310	1.05531	0.00127937	0.00365618	32701.1	14.9971	up
Lmpp003930	C30H26O12	Apigenin-7-O-(6''-p-Coumaryl)glucoside	Flavonoids	Flavones	-	1	9	299320	1.05529	0.0022532	0.00520075	33257.8	15.0214	up
pmp000587	C24H22O14	Luteolin-7-O-(6''-malonyl)glucoside	Flavonoids	Flavones	-	1	9	305230	1.05532	0.000200783	0.00163627	33914.4	15.0496	up
pme3034	C5H8O4	Ethylmalonic acid	Organic acids	Organic acids	601-75-2	3	9	312143	1.05521	0.00760618	0.0115938	34682.6	15.0819	up
pme2776	C10H12N4O4	2'-Deoxyinosine	Nucleotides and derivatives	Nucleotides and derivatives	890-38-0	3	9	323067	1.05532	0.00061609	0.00259033	35896.3	15.1315	up
pme1228	C11H12N2O3	5-Hydroxy-L-tryptophan	Amino acids and derivatives	Amino acids and derivatives	56-69-9	3	9	323603	1.05524	0.00570455	0.00933697	35955.9	15.1339	up
mws0063	C15H10O5	Genistein	Flavonoids	Isoflavones	446-72-0	3	9	326390	1.05531	0.00146506	0.0040218	36265.6	15.1463	up
Lmmn000774	C15H20O9	Dihydrocaffeoylglucose	Phenolic acids	Phenolic acids	-	3	9	328747	1.05532	0.000139391	0.00137088	36527.4	15.1567	up
pma0948	C8H11NO	Phenylethanolamine	Alkaloids	Alkaloids	7568-93-6	3	9	330173	1.0553	0.0015026	0.00406564	36685.9	15.1629	up
mws0341	C6H12O3	2-Hydroxyisocaproic acid	Organic acids	Organic acids	20312-37-2	3	9	334557	1.05527	0.0035808	0.0068993	37173	15.182	up
pmp001069	C32H40O18	6''-O-Trans-Caffeoylgenipin gentiobioside	Terpenoids	Monoterpenoids	-	2	9	342887	1.05533	1.64514e-06	0.000124043	38098.5	15.2174	up
mws0047	C27H30O14	Apigenin-7-O-neohesperidoside (Rhoifolin)	Flavonoids	Flavones	17306-46-6	2	9	355507	1.05525	0.00384899	0.00722388	39500.7	15.2696	up
Lmsn004322	C24H24O12	1,6-Di-O-caffeoyl-β-D-glucose	Phenolic acids	Phenolic acids	-	3	9	360740	1.05516	0.0100416	0.0143578	40082.2	15.2907	up
pme2566	C8H14N2O5	5-L-Glutamyl-L-amino acid	Amino acids and derivatives	Amino acids and derivatives	5875-41-2	3	9	372577	1.05531	0.000594015	0.00254481	41397.4	15.3373	up
Hmjn004446	C30H26O13	Luteolin-7-O-(6''-caffeoyl)rhamnoside	Flavonoids	Flavones	-	3	9	380587	1.05532	0.000438309	0.00218382	42287.4	15.3679	up
Zmtn001624	C10H7NO3	N-Acetylisatin	Alkaloids	Plumerane	574-17-4	3	9	389667	1.0553	0.00210629	0.0050152	43296.3	15.402	up
pma6460	C16H18O8	4-O-p-Coumaroylquinic acid	Phenolic acids	Phenolic acids	32451-86-8	3	9	401490	1.0553	0.00196997	0.00481218	44610	15.4451	up
Cmrn002785	C34H44O19	Arenarioside	Phenolic acids	Phenolic acids	94130-58-2	2	9	407097	1.05523	0.00432392	0.00769086	45233	15.4651	up
pmp001105	C33H40O20	Kaempferol-3-O-neohesperidoside-7-O-glucoside	Flavonoids	Flavonols	-	2	9	415870	1.05532	0.000552281	0.00245171	46207.8	15.4958	up
mws0040	C15H10O4	Chrysin	Flavonoids	Flavones	480-40-0	2	9	417583	1.05533	0.000133039	0.00131989	46398.1	15.5018	up
pme1119	C10H12N4O5	Inosine	Nucleotides and derivatives	Nucleotides and derivatives	58-63-9	3	9	424333	1.05525	0.00463609	0.00804206	47148.1	15.5249	up
MWSmce118	C5H6N2O2	Imidazole-4-Acetic Acid*	Organic acids	Organic acids	645-65-8	3	9	430027	1.05531	0.00181897	0.00458185	47780.7	15.5441	up
Hmcn002875	C15H10O7	6-Hydroxyluteolin	Flavonoids	Flavones	18003-33-3	2	9	431793	1.05533	0.000290701	0.00189712	47977	15.5501	up
pmp000344	C15H10O5	3',4',7-Trihydroxyflavone	Flavonoids	Flavones	2150-11-0	3	9	431913	1.05533	5.93293e-05	0.000849385	47990.4	15.5505	up
MWSmce448	C5H6N2O2	Imidazol-1-yl-acetic acid*	Organic acids	Organic acids	22884-10-2	3	9	435633	1.05515	0.00990739	0.014256	48403.7	15.5628	up
pmb0130	C12H14N2O	Acetryptine	Alkaloids	Plumerane	3551-18-6	3	9	435923	1.05532	0.000922629	0.00308274	48435.9	15.5638	up
pme3154	C6H12O4	Mevalonic acid	Organic acids	Organic acids	150-97-0	2	9	441580	1.05529	0.0026529	0.00565053	49064.4	15.5824	up
pmp000126	C27H30O16	Luteolin-6,8-di-C-glucoside	Flavonoids	Flavonoid carbonoside	29428-58-8	3	9	461130	1.05533	0.000214899	0.00165341	51236.7	15.6449	up
ML10172161	C3H4O4	Hydroxypyruvic acid	Organic acids	Organic acids	1113-60-6	3	9	471267	1.05479	0.0302331	0.0364538	52363	15.6763	up
pmc0682	C8H8N2	4-Aminoindole	Alkaloids	Plumerane	5192-23-4	3	9	472083	1.05533	0.000235508	0.0016588	52453.7	15.6788	up
Jmbn003202	C10H20O6	Butyl Beta-D-Fructopyranoside	Others	Others	67884-27-9	2	9	483587	1.0553	0.00224667	0.00519629	53731.9	15.7135	up
pmp000585	C24H22O13	Apigenin-7-O-(6''-malonyl)glucoside	Flavonoids	Flavones	86546-87-4	1	9	488010	1.05532	0.000248929	0.00170636	54223.3	15.7266	up
pme1605	C27H30O15	Kaempferol-3-O-robinobioside(Biorobin)	Flavonoids	Flavonols	17297-56-2	3	9	488880	1.05513	0.00925115	0.0135884	54320	15.7292	up
pma6599	C11H10O4	6-Hydroxymethylherniarin	Lignans and Coumarins	Coumarins	117597-79-2	3	9	501910	1.05531	0.000767416	0.00287725	55767.8	15.7671	up
Hmmp003156	C27H30O15	Saponarin(Isovitexin-7-O-glucoside)	Flavonoids	Flavonoid carbonoside	20310-89-8	3	9	520453	1.05529	0.00294613	0.00608043	57828.1	15.8195	up
MWSHY0008	C21H20O10	Apigenin-6-C-glucoside (Isovitexin)	Flavonoids	Flavonoid carbonoside	38953-85-4	2	9	569693	1.05533	0.000105177	0.00121047	63299.3	15.9499	up
Rfmb320	C7H13NO2	1-Methylpiperidine-2-carboxylic acid	Organic acids	Organic acids	7730-87-2	3	9	574183	1.05532	0.00051797	0.00240277	63798.1	15.9612	up
mws1078	C7H7NO2	Anthranilic Acid	Phenolic acids	Phenolic acids	118-92-3	3	9	575180	1.05523	0.00520866	0.00874017	63908.9	15.9637	up
mws0489	C8H6O3	Benzoylformic acid	Organic acids	Organic acids	611-73-4	3	9	595633	1.05532	0.000438307	0.00218382	66181.5	16.0141	up
Hmmp002474	C33H38O20	Apigenin-7-O-rutinoside-4'-O-glucuronide	Flavonoids	Flavones	-	1	9	598657	1.05521	0.00855986	0.0127217	66517.4	16.0214	up
MWSHY0181	C21H20O10	Apigenin-8-C-Glucoside (Vitexin)	Flavonoids	Flavonoid carbonoside	3681-93-4	2	9	598873	1.05533	0.000469268	0.00227958	66541.5	16.022	up
mws1360	C21H22O10	Engeletin	Flavonoids	Flavanonols	572-31-6	2	9	608113	1.05533	1.97246e-05	0.000437421	67568.1	16.0441	up
pmp000413	C21H20O10	Genistein-8-C-glucoside	Flavonoids	Isoflavones	66026-80-0	2	9	632573	1.05527	0.0028056	0.00588707	70285.9	16.1009	up
Lmmp002334	C33H40O21	Quercetin-3-O-rutinoside-7-O-glucoside	Flavonoids	Flavonols	-	2	9	649113	1.0553	0.00154623	0.00415388	72123.7	16.1382	up
Lmbp000123	C6H13NO2S	L-Homomethionine	Amino acids and derivatives	Amino acids and derivatives	25148-30-5	3	9	651810	1.0553	0.0017512	0.00450621	72423.3	16.1442	up
mws0024	C7H6O5	Gallic acid	Phenolic acids	Phenolic acids	149-91-7	3	9	663647	1.05517	0.00752578	0.0114867	73738.5	16.1701	up
Zmhp002640	C33H40O21	6-Hydroxykaempferol 3-Rutinoside-6-glucoside	Flavonoids	Flavonols	-	2	9	711487	1.05526	0.00399309	0.00736112	79054.1	16.2706	up
Zmhn005413	C15H12O9	p-Dimeric galloyl methyl ester	Phenolic acids	Phenolic acids	-	3	9	786220	1.0553	0.00189073	0.0046895	87357.8	16.4146	up
pme1002	C8H11NO	L-Tyramine	Alkaloids	Alkaloids	51-67-2	3	9	789967	1.05533	0.000197456	0.00163627	87774.1	16.4215	up
mws0180	C7H6O4	2,5-Dihydroxybenzoic acid; Gentisic Acid*	Phenolic acids	Phenolic acids	490-79-9	3	9	826580	1.05533	0.00020511	0.00163627	91842.2	16.4869	up
Lmmp003817	C24H22O14	Kaempferol-3-O-(6''-malonyl)glucoside	Flavonoids	Flavonols	-	1	9	845160	1.05533	0.000181252	0.00156486	93906.7	16.5189	up
Zmcp003891	C37H38O20	kaempferol-3-methoxycaffeoyldiglucoside	Flavonoids	Flavonols	-	2	9	846180	1.05531	0.000667529	0.00268675	94020	16.5207	up
pma2088	C27H30O17	Quercetin-3,4'-O-di-glucoside	Flavonoids	Flavonols	29125-80-2	3	9	854593	1.05529	0.00203395	0.00489446	94954.8	16.535	up
Lmmp002080	C11H16N2O	N-(4-Aminobutyl)benzamide	Alkaloids	Alkaloids	5692-23-9	2	9	1.13483e+06	1.05529	0.00212237	0.00502177	126093	16.9441	up
pmp000593	C27H30O15	Luteolin-7-O-rutinoside	Flavonoids	Flavones	3563-98-2	3	9	1.17493e+06	1.05529	0.0035343	0.00684469	130548	16.9942	up
Lmmp001965	C33H40O22	Gossypetin-3-O-rutinoside-8-O-glucoside	Flavonoids	Flavonols	-	1	9	1.24853e+06	1.05531	0.00100673	0.00321964	138726	17.0819	up
pmb0608	C25H24O14	Chrysoeriol-7-O-(6''-malonyl)glucoside	Flavonoids	Flavones	-	1	9	1350800	1.05532	0.0012019	0.00351253	150089	17.1955	up
Lmnp002413	C27H30O15	Luteolin-6-C-rhamnoside-7-O-glucoside	Flavonoids	Flavonoid carbonoside	-	2	9	1.37383e+06	1.05514	0.0108859	0.0153325	152648	17.2199	up
pmb3074	C16H18O8	5-O-p-Coumaroylquinic acid*	Phenolic acids	Phenolic acids	1899-30-5	1	9	1.42113e+06	1.05532	0.00117714	0.0034852	157904	17.2687	up
YC512112	C16H24O5N2	Anabasine-glucoside	Alkaloids	Pyridine alkaloids	-	2	9	1424000	1.05525	0.0054061	0.00895212	158222	17.2716	up
pmb0530	C21H27N7O14P2	Nicotinic acid adenine dinucleotide	Nucleotides and derivatives	Nucleotides and derivatives	53-84-9	1	9	1432700	1.05533	6.62036e-05	0.000894485	159189	17.2804	up
Zmcp003989	C27H30O15	Kaempferol-3-O-rhamnosyl(1→2)glucoside	Flavonoids	Flavonols	-	2	9	1.45203e+06	1.05533	0.000236134	0.0016588	161337	17.2997	up
pmb0578	C32H30O15	Luteolin-7-O-(6''-sinapoyl)glucoside	Flavonoids	Flavones	-	1	9	1481400	1.05533	0.000131412	0.00131528	164600	17.3286	up
pmb0618	C28H34O16	Hesperetin-8-C-glucoside-3'-O-glucoside	Flavonoids	Flavonoid carbonoside	-	3	9	1.53267e+06	1.05528	0.00317803	0.00638429	170296	17.3777	up
Lmjp003044	C22H22O12	Isorhamnetin-3-O-Glucoside*	Flavonoids	Flavonols	5041-82-7	2	9	1.56847e+06	1.05532	0.000924874	0.00308274	174274	17.411	up
Lmgp004731	C21H20O10	Genistein-7-O-galactoside	Flavonoids	Isoflavones	-	1	9	1.60933e+06	1.05533	7.28594e-05	0.000947173	178815	17.4481	up
pmb3317	C16H20O10	Quinacyl syringic acid	Phenolic acids	Phenolic acids	-	3	9	1635000	1.05527	0.00509411	0.00858635	181667	17.4709	up
Hmcp002207	C22H22O12	Isorhamnetin-7-O-glucoside (Brassicin)*	Flavonoids	Flavonols	6743-96-0	2	9	1.67013e+06	1.05528	0.00346263	0.00671739	185570	17.5016	up
pmb2970	C28H34O16	Hesperetin-5,7-di-O-glucoside	Flavonoids	Flavanones	-	3	9	1.70877e+06	1.05532	0.000659472	0.00267562	189863	17.5346	up
pma1751	C12H15NO7	N-(beta-D-Glucosyl)nicotinate	Others	Vitamin	-	3	9	1.71643e+06	1.05533	0.000204632	0.00163627	190715	17.5411	up
Zmcn004806	C36H36O18	kaempferol-3-p-coumaroyldiglucoside	Flavonoids	Flavonols	-	2	9	1.74947e+06	1.05532	0.00159609	0.00423751	194385	17.5686	up
mws0576	C4H8O3	3-Hydroxybutyric acid	Organic acids	Organic acids	300-85-6	3	9	1850000	1.05532	0.000746118	0.00285697	205556	17.6492	up
Lmlp005572	C21H20O10	Galangin-7-O-glucoside	Flavonoids	Flavones	-	1	9	1.85767e+06	1.05532	0.000786671	0.00289813	206407	17.6551	up
Lmgp003335	C21H20O10	4',5-Dihydroxyisoflavone-7-O-galactoside	Flavonoids	Isoflavones	-	1	9	1.85883e+06	1.05527	0.00505226	0.00856687	206537	17.656	up
Wmzn002116	C25H24O12	3,5-Dicaffeoylquinic acid	Phenolic acids	Phenolic acids	-	3	9	1.88877e+06	1.05513	0.0139144	0.01858	209863	17.6791	up
MWSHY0189	C21H20O10	Apigenin-7-O-glucoside(Cosmosiin)	Flavonoids	Flavones	578-74-5	1	9	1890500	1.0553	0.00267701	0.00566985	210056	17.6804	up
Hmpp002612	C27H30O16	Luteolin-7-O-gentiobioside	Flavonoids	Flavones	-	1	9	2.02173e+06	1.05531	0.00100834	0.00321964	224637	17.7772	up
mws0072	C21H20O10	Apigenin-5-O-glucoside	Flavonoids	Flavones	28757-27-9	1	9	2.08943e+06	1.05523	0.00723837	0.0111686	232159	17.8248	up
Hmcp001618	C32H38O20	Quercetin-3-O-(2''-O-Xylosyl)rutinoside	Flavonoids	Flavonols	129235-39-8	2	9	2.16317e+06	1.05532	0.000390183	0.00212735	240352	17.8748	up
pmb0628	C27H32O16	Eriodictyol-8-C-glucoside-4'-O-glucoside	Flavonoids	Flavanones	-	3	9	2.31763e+06	1.05531	0.0023528	0.00529154	257515	17.9743	up
Hmdn001667	C20H16O13	Ellagic acid-4-O-glucoside	Tannins	Tannin	-	2	9	2.31993e+06	1.05521	0.00776115	0.0118141	257770	17.9757	up
pme0368	C27H30O14	Apigenin-7-O-rutinoside (Isorhoifolin)	Flavonoids	Flavones	552-57-8	1	9	2.32977e+06	1.05524	0.006061	0.00977888	258863	17.9818	up
Smgp006258	C30H26O13	6,7,3',4'-Tetrahydroxyaurone-6-O-(6''-O-p-Coumaroyl)glucoside	Flavonoids	Aurones	-	1	9	2397600	1.05531	0.00178588	0.00455365	266400	18.0232	up
MWSHY0161	C30H26O13	Kaempferol-3-O-(6''-p-Coumaroyl)glucoside (Tiliroside)	Flavonoids	Flavonols	20316-62-5	1	9	2421000	1.0553	0.00299177	0.00613372	269000	18.0372	up
mws1015	C15H16O9	Esculin (6,7-DihydroxyCoumarin-6-glucoside)	Lignans and Coumarins	Coumarins	531-75-9	1	9	2470100	1.05532	0.000798041	0.00289893	274456	18.0662	up
Lmbp003668	C20H18O10	Kaempferol-3-O-arabinoside	Flavonoids	Flavonols	-	3	9	2514900	1.05531	0.0020012	0.0048466	279433	18.0921	up
Lmbn001162	C15H16O9	Esculetin-7-O-glucoside	Lignans and Coumarins	Coumarins	-	1	9	2.53483e+06	1.05531	0.00216086	0.0050704	281648	18.1035	up
Xmyp004678	C32H38O19	Kaempferol-3-O-(2-O-Xylosyl-6-O-Rhamnosyl)Glucoside	Flavonoids	Flavonols	-	1	9	2.90933e+06	1.05533	9.18036e-05	0.00110457	323259	18.3023	up
Lmfn000604	C13H16O10	6-O-Galloyl-D-glucose*	Phenolic acids	Phenolic acids	13186-19-1	2	9	3.12777e+06	1.05532	0.000987982	0.00321094	347530	18.4068	up
Zmzn001549	C15H18O8	Ferulic acid-1-O-glucoside	Phenolic acids	Phenolic acids	14364-05-7	2	9	3.13007e+06	1.05532	0.000621356	0.00259983	347785	18.4078	up
Lmmn003663	C14H18O9	5-Glucosyloxy-2-Hydroxybenzoic acid methyl ester	Phenolic acids	Phenolic acids	-	2	9	3155300	1.05532	0.000750914	0.00285954	350589	18.4194	up
Hmln000659	C13H16O10	3-O-Galloyl-D-glucose*	Phenolic acids	Phenolic acids	-	2	9	3.22167e+06	1.0553	0.00283622	0.00593829	357963	18.4495	up
Hmln000873	C13H16O10	2-O-Galloyl-D-glucose	Phenolic acids	Phenolic acids	-	2	9	3.30227e+06	1.05529	0.0041742	0.00758928	366919	18.4851	up
mws0895	C21H20O10	Genistein-7-O-Glucoside (Genistin)	Flavonoids	Isoflavones	529-59-9	2	9	3471900	1.05532	0.00114439	0.00343493	385767	18.5574	up
pmb0069	C7H7NO	Benzamide	Phenolic acids	Phenolic acids	55-21-0	3	9	3.91753e+06	1.05533	0.000190093	0.00161043	435281	18.7316	up
Xmyp005654	C21H20O11	Kaempferol-4'-O-glucoside*	Flavonoids	Flavonols	-	1	9	5.20423e+06	1.0553	0.00256851	0.00558071	578248	19.1413	up
mws1077	C16H18O9	Scopoletin-7-O-glucoside (Scopolin)	Lignans and Coumarins	Coumarins	531-44-2	3	9	5.36413e+06	1.05533	0.000635729	0.00262412	596015	19.185	up
Smnp001863	C22H24O10	8-O-methyl-7-hydroxyaloin	Quinones	Anthraquinone	-	2	9	6.23083e+06	1.05532	0.00128015	0.00365618	692315	19.4011	up
Lmwp003888	C33H40O21	Kaempferol-3-O-sophoroside-7-O-glucoside	Flavonoids	Flavonols	-	2	9	8.20723e+06	1.05531	0.00204306	0.00490596	911915	19.7985	up
Zmjp003291	C27H30O15	"""Vitexin-2""""-O-galactoside"""	Flavonoids	Flavonoid carbonoside	-	2	9	8.29007e+06	1.05532	0.000907198	0.00308274	921119	19.813	up
mws0906	C16H22O8	Coniferin	Phenolic acids	Phenolic acids	531-29-3	1	9	8.69023e+06	1.05533	6.46708e-05	0.000891984	965581	19.881	up
pmp001309	C21H20O12	6-Hydroxykaempferol-7-O-glucoside	Flavonoids	Flavonols	-	1	9	8.97217e+06	1.05531	0.000934559	0.0030906	996907	19.9271	up
pmb0580	C21H20O9	Chrysin-5-O-glucoside (Toringin)	Flavonoids	Flavones	1329-10-8	3	9	9.31337e+06	1.05533	0.000149977	0.00141353	1.03482e+06	19.9809	up
pmb2826	C5H8O5	L-Citramalic acid	Organic acids	Organic acids	6236-09-5	1	9	9727100	1.05529	0.00278876	0.00586262	1.08079e+06	20.0437	up
pmb0676	C38H40O19	Chrysoeriol-8-C-glucoside-7-O-(6''-feruloyl)glucoside	Flavonoids	Flavonoid carbonoside	-	2	9	10226400	1.05531	0.00309428	0.00627934	1.13627e+06	20.1159	up
pmp000194	C24H22O13	6''-O-Malonylgenistin	Flavonoids	Isoflavones	51011-05-3	2	9	1.0432e+07	1.05531	0.00180936	0.00457805	1.15911e+06	20.1446	up
Lmyp005841	C21H20O9	Chrysin-7-O-glucoside	Flavonoids	Flavones	31025-53-3	1	9	1.04507e+07	1.05533	0.000228658	0.00165777	1.16119e+06	20.1472	up
pmb0680	C36H36O17	Vitexin-7-O-(6''-p-coumaroyl)glucoside	Flavonoids	Flavonoid carbonoside	-	2	9	13248000	1.05533	0.000540902	0.00245171	1472000	20.4893	up
pmb0645	C28H34O16	Hesperetin-6-C-glucoside-7-O-glucoside	Flavonoids	Flavonoid carbonoside	-	3	9	1.34813e+07	1.05525	0.00703987	0.0109671	1.49793e+06	20.5145	up
pmb0678	C37H38O18	Vitexin-7-O-(6''-feruloyl)glucoside	Flavonoids	Flavonoid carbonoside	-	2	9	1.53073e+07	1.05532	0.000375328	0.00212248	1.70081e+06	20.6978	up
Xmyp005599	C27H30O16	Kaempferol-3-O-galactoside-4'-O-glucoside	Flavonoids	Flavonols	-	2	9	1.58127e+07	1.05531	0.00160005	0.00423808	1.75696e+06	20.7447	up
mws0491	C8H11N	Phenethylamine	Alkaloids	Alkaloids	64-04-0	3	9	16193000	1.05531	0.00291532	0.00603888	1.79922e+06	20.7789	up
mws0748	C16H18O9	1-Caffeoylquinic acid	Phenolic acids	Phenolic acids	1241-87-8	1	9	1.67657e+07	1.05524	0.00839224	0.0125385	1.86285e+06	20.8291	up
mws0089	C21H20O11	Kaempferol-7-O-glucoside*	Flavonoids	Flavonols	16290-07-6	1	9	17210000	1.05505	0.0206182	0.0258528	1.91222e+06	20.8668	up
mws0913	C21H20O11	Kaempferol-3-O-galactoside (Trifolin)*	Flavonoids	Flavonols	23627-87-4	1	9	1.74223e+07	1.05521	0.0111692	0.0156729	1.93581e+06	20.8845	up
mws2209	C21H20O11	Kaempferol-3-O-glucoside (Astragalin)*	Flavonoids	Flavonols	480-10-4	1	9	1.83813e+07	1.05532	0.00088128	0.00304247	2.04237e+06	20.9618	up
mws1584	C25H24O12	1,3-O-Dicaffeoylquinic Acid (Cynarin)	Phenolic acids	Phenolic acids	30964-13-7	1	9	1.98043e+07	1.05532	0.00159117	0.00423751	2.20048e+06	21.0694	up
Zmhn002032	C28H34O15	4-O-(6'-O-Glucosylcaffeoylglucosyl)-4-hydroxybenzyl alcohol	Phenolic acids	Phenolic acids	-	2	9	20114000	1.05533	0.000555998	0.00245171	2.23489e+06	21.0918	up
Hmpp003270	C21H20O11	Luteolin-4'-O-glucoside	Flavonoids	Flavones	6920-38-3	3	9	2.03567e+07	1.05532	0.00104028	0.00325017	2.26185e+06	21.1091	up
MWS20147	C21H20O11	Luteolin-3'-O-glucoside	Flavonoids	Flavones	5154-41-6	2	9	2.04827e+07	1.05525	0.00987392	0.014226	2.27585e+06	21.118	up
HJAP023	C33H40O21	Kaempferol-6,8-di-C-glucoside-7-O-glucoside	Flavonoids	Flavonoid carbonoside	-	1	9	2.07143e+07	1.05531	0.00257514	0.00558071	2.30159e+06	21.1342	up
Zmhp003322	C36H36O17	Isovitexin-2''-O-(6'''-p-coumaroyl)glucoside	Flavonoids	Flavonoid carbonoside	-	2	9	2.11837e+07	1.05533	0.00087845	0.00304247	2.35374e+06	21.1665	up
HJN089	C21H20O10	Sophoricoside	Flavonoids	Isoflavones	152-95-4	1	9	2.22843e+07	1.05533	0.000304489	0.0019347	2.47604e+06	21.2396	up
Hmgp002189	C22H22O11	Hispidulin-7-O-Glucoside	Flavonoids	Flavones	17680-84-1	1	9	2.90943e+07	1.05531	0.00176448	0.00452522	3.2327e+06	21.6243	up
Hmmp004965	C22H22O11	Diosmetin-7-O-glucoside*	Flavonoids	Flavanones	20126-59-4	1	9	2.92797e+07	1.05533	4.45013e-05	0.00067382	3.2533e+06	21.6335	up
Lmjp003655	C22H22O11	6-C-MethylKaempferol-3-glucoside	Flavonoids	Flavones	-	1	9	29702000	1.05533	4.24548e-05	0.000666894	3.30022e+06	21.6541	up

## Sheet: Supplementary Table 3
Supplementary Table 3. List of differentially accumulated metabolites between C. Convolvulacea stem and leaf.
Index	Formula	Compounds	Class I	Class II	CAS	Level	CL	CS	VIP	p_value	FDR	Fold_Change	Log2FC	Type
mws2209	C21H20O11	Kaempferol-3-O-glucoside (Astragalin)*	Flavonoids	Flavonols	480-10-4	1	1.83813e+07	9	1.12653	0.00088128	0.00363261	4.89627e-07	-20.9618	down
mws0748	C16H18O9	1-Caffeoylquinic acid	Phenolic acids	Phenolic acids	1241-87-8	1	1.67657e+07	9	1.12644	0.00839224	0.0161063	5.36811e-07	-20.8291	down
MWS3036	C5H8O5	3-Hydroxyglutaric acid	Organic acids	Organic acids	638-18-6	2	486617	9	1.12633	0.0116969	0.0208027	1.84951e-05	-15.7225	down
Lmsn004322	C24H24O12	1,6-Di-O-caffeoyl-β-D-glucose	Phenolic acids	Phenolic acids	-	3	360740	9	1.12634	0.0100416	0.0184101	2.49487e-05	-15.2907	down
MWSmce221	C10H8O4	5,7-Dihydroxy-4-methylcoumarin	Lignans and Coumarins	Coumarins	2107-76-8	3	248827	9	1.12653	0.000486026	0.00259498	3.61698e-05	-14.7549	down
MWSmce690	C6H8O6	Erythorbic Acid; Isoascorbic Acid	Others	Vitamin	89-65-6	3	240217	9	1.12654	0.000175866	0.00165865	3.74662e-05	-14.7041	down
pma0104	C20H16O7	N-Sinapoylhydroxycoumarin	Lignans and Coumarins	Coumarins	-	3	174803	9	1.12622	0.0140838	0.0239277	5.14864e-05	-14.2454	down
pmn001671	C23H32O15	Furanofructosyl-α-D-(6-mustard acyl)glucoside	Phenolic acids	Phenolic acids	-	3	145343	9	1.1265	0.00167632	0.00542899	6.19223e-05	-13.9792	down
mws1195	C10H10O3	p-Coumaric acid methyl ester	Phenolic acids	Phenolic acids	3943-97-3	3	140607	9	1.12653	0.00032735	0.00216138	6.40083e-05	-13.9314	down
pme2589	C6H8O5	2-Oxoadipic acid	Organic acids	Organic acids	3184-35-8	3	136787	9	1.12651	0.001152	0.00423563	6.57959e-05	-13.8916	down
pmb2601	C15H16O7	7-Hydroxycoumarin-O-rhamnoside	Lignans and Coumarins	Coumarins	-	3	132910	9	1.12641	0.00518686	0.011306	6.7715e-05	-13.8502	down
mws1639	C11H10O5	Isofraxidin	Lignans and Coumarins	Coumarins	486-21-5	3	126613	9	1.12653	0.00034694	0.00221423	7.10826e-05	-13.7801	down
Lmpp003465	C21H20O13	Myricetin-3-O-glucoside	Flavonoids	Flavonols	19833-12-6	2	123677	9	1.12637	0.00621185	0.0127892	7.27704e-05	-13.7463	down
MWSmce301	C10H6O4	Coumarin-3-carboxylic Acid	Lignans and Coumarins	Coumarins	531-81-7	3	108611	9	1.1263	0.00842888	0.0161224	8.28648e-05	-13.5589	down
Lmhp009890	C28H52NO7P	LysoPC 20:3	Lipids	LPC	1199257-41-4	3	78498	9	1.12653	0.000337998	0.00218931	0.000114653	-13.0904	down
mws1174	C17H14O6	3-O-Acetylpinobanksin	Flavonoids	Flavanonols	52117-69-8	3	63292.7	9	1.12423	0.0510794	0.0699514	0.000142197	-12.7798	down
Lmhp005872	C25H30N2O6	Diferuloylcadaverine	Alkaloids	Phenolamine	-	2	60963.3	9	1.12646	0.00252621	0.00720037	0.00014763	-12.7257	down
Jmzp008213	C20H22O4	Dehydrodiisoeugenol	Lignans and Coumarins	Lignans	2680-81-1	3	58420	9	1.1265	0.00115551	0.00423563	0.000154057	-12.6642	down
pmb0128	C13H24O2	δ-Tridecalactone	Lipids	Free fatty acids	7370-92-5	3	57266.7	9	1.12623	0.00945537	0.0176773	0.000157159	-12.6355	down
MWSmce017	C9H6O4	Daphnetin	Lignans and Coumarins	Coumarins	486-35-1	2	51422.7	9	1.1264	0.00500811	0.011052	0.00017502	-12.4802	down
pmn001727	C24H29NO9	N-(4-O-(Glucosyl)-E-feruloyl)-tyramine	Alkaloids	Phenolamine	-	3	47107.7	9	1.12637	0.00525052	0.0114229	0.000191052	-12.3537	down
pmp001086	C6H6O3	5-Hydroxymethylfurfural	Others	Others	67-47-0	3	45502	9	1.12637	0.00577033	0.0121593	0.000197794	-12.3037	down
Lmsn004970	C24H24O12	3,6-Di-O-caffeoyl glucose	Phenolic acids	Phenolic acids	-	3	45291.3	9	1.12566	0.030053	0.0446681	0.000198714	-12.297	down
pmp000284	C11H10O5	Fraxidin (8-Hydroxy-6,7-dimethoxycoumarin)	Lignans and Coumarins	Coumarins	525-21-3	3	44245.3	9	1.1264	0.00427954	0.00995649	0.000203411	-12.2633	down
Lmsn003628	C23H32O15	6'-O-Sinapoylsucrose	Phenolic acids	Phenolic acids	-	3	40461.7	9	1.12608	0.0137216	0.0234523	0.000222433	-12.1343	down
mws1075	C10H8O3	7-Methoxycoumarin	Lignans and Coumarins	Coumarins	531-59-9	3	36629.3	9	1.12606	0.0129768	0.0222795	0.000245705	-11.9908	down
Zmjp003163	C12H18O3	Jasmonic acid	Organic acids	Organic acids	77026-92-7	3	35724.3	9	1.12653	0.000315168	0.00212599	0.000251929	-11.9547	down
Lmqn001932	C28H36O13	Syringaresinol-4'-O-glucoside	Lignans and Coumarins	Lignans	7374-79-0	3	32511	9	1.12614	0.0118253	0.0209121	0.000276829	-11.8187	down
mws2220	C22H18O11	Gallocatechin 3-O-gallate	Flavonoids	Flavanols	5127-64-0	3	31855.7	9	1.1261	0.0113512	0.0203023	0.000282524	-11.7893	down
Lmhn002140	C14H14O9	Feruloyltartaric acid (Fertaric acid)	Phenolic acids	Phenolic acids	-	3	29031.3	9	1.12605	0.0141932	0.0240777	0.00031001	-11.6554	down
Lmyp003857	C35H28O19	Kaempferol-3-O-(2'',6''-digalloyl)glucoside	Flavonoids	Flavonols	-	3	24822.3	9	1.12634	0.00527961	0.011432	0.000362577	-11.4294	down
HJAP075	C28H44O3	Ergosterol peroxide	Steroids	Steroid	2061-64-5	2	21370.7	9	1.12649	0.00127556	0.00453004	0.000421138	-11.2134	down
MWSslk066	C8H8O4	3-Hydroxy-4-methoxybenzoic acid	Phenolic acids	Phenolic acids	645-08-9	3	20725	9	1.12255	0.0786955	0.1016	0.000434258	-11.1692	down
pmp000003	C16H12O7	Nepetin (5,7,3',4'-Tetrahydroxy-6-methoxyflavone)	Flavonoids	Flavones	520-11-6	3	20189.3	9	1.12652	0.000449095	0.00248839	0.00044578	-11.1314	down
pme2801	C6H6N4O2	7-Methylxanthine	Nucleotides and derivatives	Nucleotides and derivatives	552-62-5	3	18111.3	9	1.12615	0.00926452	0.017371	0.000496926	-10.9747	down
Lmhp008885	C20H42NO7P	LysoPE 15:0(2n isomer)	Lipids	LPE	-	1	16328.7	9	1.1254	0.0237776	0.0367794	0.000551178	-10.8252	down
pmn001669	C12H14O5	Methyl sinapate	Phenolic acids	Phenolic acids	20733-94-2	3	15906.7	9	1.12634	0.00529434	0.011432	0.000565801	-10.7874	down
pme2996	C9H6O3	4-Hydroxycoumarin	Lignans and Coumarins	Coumarins	1076-38-6	3	13049	9	1.12634	0.00432689	0.0100461	0.000689708	-10.5017	down
Zmhn003030	C22H24O9	4-O-(6'-O-Glucosyl-p-coumaroyl)-4-hydroxybenzyl alcohol	Phenolic acids	Phenolic acids	-	3	11599	9	1.12651	0.000706454	0.00313154	0.000775929	-10.3318	down
Cmxp000455	C9H11N5O4	Eritadenine	Nucleotides and derivatives	Nucleotides and derivatives	23918-98-1	3	10441.8	9	1.12573	0.0177498	0.0291987	0.000861918	-10.1802	down
mws0982	C6H11N3	1-Methylhistamine	Alkaloids	Alkaloids	501-75-7	3	5811.03	9	1.12245	0.0501522	0.0690501	0.00154878	-9.33465	down
Zmzn001549	C15H18O8	Ferulic acid-1-O-glucoside	Phenolic acids	Phenolic acids	14364-05-7	2	3.13007e+06	267550	1.12596	0.000663735	0.00301457	0.0854774	-3.54831	down
pmp001309	C21H20O12	6-Hydroxykaempferol-7-O-glucoside	Flavonoids	Flavonols	-	1	8.97217e+06	810030	1.12599	0.00108681	0.00407554	0.0902825	-3.46941	down
pmb2970	C28H34O16	Hesperetin-5,7-di-O-glucoside	Flavonoids	Flavanones	-	3	1.70877e+06	155980	1.12354	0.000349615	0.00221423	0.0912822	-3.45352	down
pme3083	C8H7NO3	2-(Formylamino)benzoic acid	Phenolic acids	Phenolic acids	3342-77-6	3	6501400	603310	1.12627	0.000417456	0.00241574	0.0927969	-3.42978	down
Lmgp004731	C21H20O10	Genistein-7-O-galactoside	Flavonoids	Isoflavones	-	1	1.60933e+06	158313	1.1236	1.79452e-07	5.2464e-05	0.098372	-3.34561	down
pmb2795	C10H10O3	4-Methoxycinnamic acid*	Phenolic acids	Phenolic acids	830-09-1	3	166550	17016.3	1.12326	1.29583e-06	0.000164139	0.10217	-3.29096	down
mws0744	C15H12O8	Dihydromyricetin (Ampelopsin)	Flavonoids	Flavanonols	27200-12-0	3	121096	12464.3	1.1089	0.0158892	0.0266331	0.102929	-3.28027	down
pmc0682	C8H8N2	4-Aminoindole	Alkaloids	Plumerane	5192-23-4	3	472083	49589.3	1.12606	0.000184159	0.00167953	0.105044	-3.25094	down
pme0243	C5H8O4	Glutaric acid	Organic acids	Organic acids	110-94-1	3	8.56417e+06	921447	1.12457	0.00569446	0.0120439	0.107593	-3.21634	down
HJN089	C21H20O10	Sophoricoside	Flavonoids	Isoflavones	152-95-4	1	2.22843e+07	2510100	1.12583	0.000218143	0.00181521	0.11264	-3.15021	down
Lmgp003335	C21H20O10	4',5-Dihydroxyisoflavone-7-O-galactoside	Flavonoids	Isoflavones	-	1	1.85883e+06	210467	1.11991	0.00555306	0.0118106	0.113225	-3.14273	down
Lmlp005572	C21H20O10	Galangin-7-O-glucoside	Flavonoids	Flavones	-	1	1.85767e+06	212397	1.12578	0.000874591	0.00362558	0.114335	-3.12866	down
mws2627	C16H12O7	Tamarixetin (3,3',5,7-Tetrahydroxy-4'-Methoxyflavone)	Flavonoids	Flavonols	603-61-2	3	58935.3	6875.27	1.12028	0.00226421	0.00666976	0.116658	-3.09965	down
MWSHY0058	C15H10O6	Luteolin (5,7,3',4'-Tetrahydroxyflavone)	Flavonoids	Flavones	491-70-3	1	1.38297e+07	1.62017e+06	1.12535	0.00127323	0.00453004	0.117152	-3.09355	down
MWSHY0189	C21H20O10	Apigenin-7-O-glucoside(Cosmosiin)	Flavonoids	Flavones	578-74-5	1	1890500	223537	1.12434	0.00319928	0.00838431	0.118242	-3.08018	down
Lmmp004504	C15H10O6	2'-Hydroxygenistein	Flavonoids	Isoflavones	1156-78-1	1	13714000	1627500	1.12573	0.000577386	0.00281291	0.118674	-3.07492	down
mws1200	C10H10O3	Trans-4-Hydroxycinnamic Acid Methyl Ester*	Phenolic acids	Phenolic acids	19367-38-5	3	240910	28651.3	1.12563	1.28815e-05	0.000558362	0.11893	-3.07182	down
Jmbn003202	C10H20O6	Butyl Beta-D-Fructopyranoside	Others	Others	67884-27-9	2	483587	57664.7	1.12148	0.00190214	0.00594094	0.119244	-3.06801	down
Lmhp007836	C21H38NO7P	LysoPE 16:3	Lipids	LPE	-	3	111467	13449	1.1261	0.000887748	0.00363261	0.120655	-3.05104	down
pme3034	C5H8O4	Ethylmalonic acid	Organic acids	Organic acids	601-75-2	3	312143	37777.7	1.12281	0.00979826	0.0181922	0.121027	-3.0466	down
Hmdn001667	C20H16O13	Ellagic acid-4-O-glucoside	Tannins	Tannin	-	2	2.31993e+06	286557	1.11806	0.00904324	0.0170217	0.123519	-3.01719	down
pme1662	C16H14O5	5,4'-Dihydroxy-7-methoxyflavanone (Sakuranetin)	Flavonoids	Flavanones	2957-21-3	3	44377	5586.57	1.04607	0.146192	0.177485	0.125889	-2.98978	down
pme3472	C12H16O7	Arbutin	Phenolic acids	Phenolic acids	497-76-7	3	2940000	377220	1.12627	0.000373207	0.00227517	0.128306	-2.96234	down
mws1360	C21H22O10	Engeletin	Flavonoids	Flavanonols	572-31-6	2	608113	78919.7	1.11552	0.000287633	0.00206704	0.129778	-2.94588	down
mws0064	C15H12O6	Eriodictyol (5,7,3',4'-Tetrahydroxyflavanone)	Flavonoids	Flavanones	552-58-9	2	1.75877e+06	228757	1.12588	0.000505006	0.00261639	0.130067	-2.94268	down
pmb0578	C32H30O15	Luteolin-7-O-(6''-sinapoyl)glucoside	Flavonoids	Flavones	-	1	1481400	201893	1.12617	6.5001e-05	0.000932031	0.136285	-2.8753	down
mws1078	C7H7NO2	Anthranilic Acid	Phenolic acids	Phenolic acids	118-92-3	3	575180	78772.3	1.12299	0.0067932	0.0137798	0.136952	-2.86825	down
mws0906	C16H22O8	Coniferin	Phenolic acids	Phenolic acids	531-29-3	1	8.69023e+06	1.20543e+06	1.1252	1.95234e-07	5.2464e-05	0.138711	-2.84984	down
Jmzn006005	C10H10O3	3,4-Methylenedioxy cinnamyl alcohol	Lignans and Coumarins	Lignans	58095-76-4	3	371143	52090	1.1262	0.000347891	0.00221423	0.14035	-2.8329	down
pma1751	C12H15NO7	N-(beta-D-Glucosyl)nicotinate	Others	Vitamin	-	3	1.71643e+06	248877	1.12623	0.00018835	0.0016907	0.144996	-2.78591	down
Zmgn001448	C7H12O5	2-Propylmalic Acid*	Organic acids	Organic acids	-	1	4.59953e+07	6.90263e+06	1.12596	0.00111965	0.00414694	0.150072	-2.73627	down
Lmbp002255	C16H18O10	Fraxetin-8-O-glucoside (Fraxin)	Lignans and Coumarins	Coumarins	524-30-1	3	204757	31292	1.11905	0.00285041	0.00778793	0.152825	-2.71004	down
Lmbp002592	C27H30O16	Kaempferol-3,7-di-O-glucoside	Flavonoids	Flavonols	-	2	132293	20440.7	1.12127	0.00253473	0.00720597	0.15451	-2.69423	down
pmn001505	C41H64O13	Oleanolic acid-3-O-xylosyl(1→3)glucuronide	Terpenoids	Triterpene Saponin	-	2	211433	32876.7	1.12221	0.00198712	0.00608955	0.155494	-2.68507	down
pmp001069	C32H40O18	6''-O-Trans-Caffeoylgenipin gentiobioside	Terpenoids	Monoterpenoids	-	2	342887	54255.7	1.11887	0.000428206	0.00244077	0.158232	-2.65989	down
mws0489	C8H6O3	Benzoylformic acid	Organic acids	Organic acids	611-73-4	3	595633	94508.7	1.11966	1.22863e-05	0.000558362	0.158669	-2.65591	down
mws0040	C15H10O4	Chrysin	Flavonoids	Flavones	480-40-0	2	417583	66389	1.1236	7.8255e-07	0.000111513	0.158984	-2.65305	down
pmb3101	C7H12O5	2-Isopropylmalic Acid	Organic acids	Organic acids	49601-06-1	1	4.56307e+07	7.26147e+06	1.12619	0.000692073	0.00309397	0.159136	-2.65167	down
mws1077	C16H18O9	Scopoletin-7-O-glucoside (Scopolin)	Lignans and Coumarins	Coumarins	531-44-2	3	5.36413e+06	860107	1.12522	0.000533188	0.00271354	0.160344	-2.64076	down
Lmbn001754	C7H12O5	3-Isopropylmalic Acid*	Organic acids	Organic acids	921-28-8	1	44789000	7182800	1.12623	0.000301764	0.00207236	0.16037	-2.64053	down
Lmbp003668	C20H18O10	Kaempferol-3-O-arabinoside	Flavonoids	Flavonols	-	3	2514900	403423	1.12445	0.00252645	0.00720037	0.160413	-2.64013	down
Lmjp002906	C22H22O12	Rhamnetin-3-O-Glucoside*	Flavonoids	Flavonols	27875-34-9	2	1836200	295443	1.12544	0.00202663	0.00617743	0.160899	-2.63577	down
Lmbp002309	C17H22O9	Sinapaldehyde-4-O-Glucoside	Phenolic acids	Phenolic acids	154461-65-1	2	199727	33454	1.10702	0.00459547	0.0105197	0.167499	-2.57778	down
Lmjp003044	C22H22O12	Isorhamnetin-3-O-Glucoside*	Flavonoids	Flavonols	5041-82-7	2	1.56847e+06	263027	1.12439	0.000725581	0.00319368	0.167697	-2.57607	down
mws0895	C21H20O10	Genistein-7-O-Glucoside (Genistin)	Flavonoids	Isoflavones	529-59-9	2	3471900	591757	1.12536	0.00145861	0.00491959	0.170442	-2.55265	down
Lmhp008744	C33H56O14	1-α-Linolenoyl-glycerol-2,3-di-O-glucoside*	Lipids	Glycerol ester	-	1	54194	9404.47	1.10225	0.011768	0.0208965	0.173533	-2.52672	down
Zmjp003291	C27H30O15	"""Vitexin-2""""-O-galactoside"""	Flavonoids	Flavonoid carbonoside	-	2	8.29007e+06	1451900	1.12545	0.0011204	0.00414694	0.175137	-2.51344	down
Zmhp003514	C16H12O6	6,7,8-Tetrahydroxy-5-methoxyflavone	Flavonoids	Flavones	-	1	3792000	672883	1.12609	0.00054002	0.002724	0.177448	-2.49453	down
Xmgn006542	C10H10O4	Dimethyl Phthalate	Phenolic acids	Phenolic acids	131-11-3	3	1.29077e+06	229313	1.12498	0.00108581	0.00407554	0.177657	-2.49284	down
pma6599	C11H10O4	6-Hydroxymethylherniarin	Lignans and Coumarins	Coumarins	117597-79-2	3	501910	89258.7	1.10039	7.80402e-05	0.00105091	0.177838	-2.49136	down
MWS20189	C16H12O6	Tectorigenin	Flavonoids	Isoflavones	548-77-6	1	3.89097e+06	696127	1.12551	0.00019528	0.00172573	0.178908	-2.48271	down
pmp000001	C16H12O6	Hispidulin (5,7,4'-Trihydroxy-6-methoxyflavone)	Flavonoids	Flavones	1447-88-7	1	3919600	709090	1.12623	1.17768e-05	0.000558362	0.180909	-2.46667	down
Lmjp004941	C16H12O6	Rhamnocitrin (7-Methylkaempferol)	Flavonoids	Flavonols	569-92-6	1	3.89673e+06	706570	1.12548	0.000463486	0.0025281	0.181324	-2.46336	down
Hmcp002207	C22H22O12	Isorhamnetin-7-O-glucoside (Brassicin)*	Flavonoids	Flavonols	6743-96-0	2	1.67013e+06	305137	1.11594	0.00268321	0.00747888	0.182702	-2.45244	down
Hmbn002692	C22H30O14	6'-O-Feruloyl-D-sucrose	Phenolic acids	Phenolic acids	118230-77-6	3	220447	41267.3	1.11104	7.12347e-05	0.000990337	0.187199	-2.41736	down
pmp000585	C24H22O13	Apigenin-7-O-(6''-malonyl)glucoside	Flavonoids	Flavones	86546-87-4	1	488010	91514	1.12455	1.68951e-05	0.000558362	0.187525	-2.41485	down
Lmmp000897	C30H26O14	Gallocatechin-(4α→8)-gallocatechin	Flavonoids	Flavanols	-	3	130923	24583	1.10981	0.00307461	0.00815129	0.187766	-2.41299	down
pme1313	C11H12N2O4	N'-Formylkynurenine	Amino acids and derivatives	Amino acids and derivatives	1022-31-7	3	987157	186567	1.12516	0.00173041	0.00549491	0.188994	-2.40359	down
Hmcp001858	C26H28O14	Kaempferol-3-O-arabinoside-7-O-rhamnoside	Flavonoids	Flavonols	-	3	106353	20127.7	1.08765	0.00197835	0.00608869	0.189253	-2.40161	down
Lmbn005443	C18H30O3	13-KODE; (9Z,11E)-13-Oxooctadeca-9,11-dienoic acid	Lipids	Free fatty acids	54739-30-9	3	376343	71669	1.12625	1.47687e-05	0.000558362	0.190435	-2.39263	down
pmp000588	C25H24O14	Diosmetin-7-O-(6''-malonyl)glucoside	Flavonoids	Flavanones	-	1	138160	26390.3	1.12497	2.92085e-05	0.000665953	0.191013	-2.38826	down
Hmmp003156	C27H30O15	Saponarin(Isovitexin-7-O-glucoside)	Flavonoids	Flavonoid carbonoside	20310-89-8	3	520453	99684.7	1.12313	0.00409393	0.00970288	0.191534	-2.38433	down
pmp000194	C24H22O13	6''-O-Malonylgenistin	Flavonoids	Isoflavones	51011-05-3	2	1.0432e+07	2019900	1.12496	0.00277122	0.00763088	0.193626	-2.36866	down
pmd0143	C28H58NO7P	LysoPC 20:0	Lipids	LPC	108341-80-6	3	136373	26558	1.12519	0.00139887	0.00481787	0.194745	-2.36034	down
pma2088	C27H30O17	Quercetin-3,4'-O-di-glucoside	Flavonoids	Flavonols	29125-80-2	3	854593	171080	1.12455	0.00302088	0.00808405	0.200189	-2.32057	down
pmb2786	C18H30O3	9-Hydroxy-10,12,15-octadecatrienoic acid	Lipids	Free fatty acids	89886-42-0	3	363760	73485	1.12637	0.000293344	0.00206704	0.202015	-2.30747	down
Lmmp005689	C16H12O6	Cajanin	Flavonoids	Isoflavones	32884-36-9	1	240987	48718	1.12528	0.00104436	0.00400865	0.202161	-2.30643	down
Wmzn002116	C25H24O12	3,5-Dicaffeoylquinic acid	Phenolic acids	Phenolic acids	-	3	1.88877e+06	382243	1.10855	0.0199308	0.0319117	0.202377	-2.30488	down
pmb3074	C16H18O8	5-O-p-Coumaroylquinic acid*	Phenolic acids	Phenolic acids	1899-30-5	1	1.42113e+06	288767	1.12104	0.000473045	0.00256796	0.203195	-2.29907	down
Lmhp008513	C33H56O14	2-α-Linolenoyl-glycerol-1,3-di-O-glucoside*	Lipids	Glycerol ester	-	1	55619	11357.3	1.10725	0.0117874	0.0208984	0.204198	-2.29196	down
pmb1283	C18H33N5O6S	L-Glutaminyl-L-valyl-L-valyl-L-cysteine	Amino acids and derivatives	Amino acids and derivatives	-	3	466473	95573.3	1.12329	1.92048e-05	0.000576143	0.204885	-2.28711	down
pme0376	C15H12O5	Naringenin (5,7,4'-Trihydroxyflavanone)	Flavonoids	Flavanones	480-41-1	3	329963	69438.7	1.12382	1.9488e-06	0.000201966	0.210444	-2.24849	down
pmb0608	C25H24O14	Chrysoeriol-7-O-(6''-malonyl)glucoside	Flavonoids	Flavones	-	1	1350800	286347	1.1251	0.00172591	0.00549491	0.211983	-2.23798	down
pma1303	C24H46NO7P	LysoPC 16:2	Lipids	LPC	-	1	363613	77237.3	1.12439	2.11679e-05	0.000578742	0.212416	-2.23503	down
Hmln002355	C27H34O12	5'-Methoxymatairesinoside	Lignans and Coumarins	Lignans	1691201-82-7	2	523103	111393	1.11385	0.0218172	0.0342113	0.212947	-2.23143	down
Hmjn004446	C30H26O13	Luteolin-7-O-(6''-caffeoyl)rhamnoside	Flavonoids	Flavones	-	3	380587	81219	1.12532	0.000272084	0.00203711	0.213405	-2.22834	down
MWS0155	C14H18N5O11P	Adenylocuccinic Acid	Organic acids	Organic acids	19046-78-7	3	52090.3	11172.3	1.12313	3.78145e-05	0.000760812	0.21448	-2.22109	down
Lmzp002365	C22H24O11	Hesperetin-7-O-glucoside	Flavonoids	Flavanones	31712-49-9	2	1730500	375317	1.12413	0.000448848	0.00248839	0.216883	-2.20501	down
pmb2636	C20H32O4	8,15-Dihydroxy-5,9,11,13-eicosatetraenoic acid	Lipids	Free fatty acids	77667-08-4	3	29377.7	6416.67	1.10662	0.000949497	0.00379675	0.21842	-2.19482	down
pmb0628	C27H32O16	Eriodictyol-8-C-glucoside-4'-O-glucoside	Flavonoids	Flavanones	-	3	2.31763e+06	507470	1.12376	0.00354206	0.00889416	0.21896	-2.19126	down
pmb0863	C24H46NO7P	LysoPC 16:2(2n isomer)	Lipids	LPC	-	1	356357	78899	1.12359	0.000124163	0.00139169	0.221405	-2.17524	down
mws0063	C15H10O5	Genistein	Flavonoids	Isoflavones	446-72-0	3	326390	72353	1.12495	0.00234946	0.00687761	0.221677	-2.17347	down
pmp000571	C15H10O5	Apigenin	Flavonoids	Flavones	520-36-5	1	7.72583e+06	1731100	1.12622	1.94497e-08	2.00244e-05	0.224066	-2.158	down
mws0914	C15H12O5	Pinobanksin	Flavonoids	Flavanonols	548-82-3	3	318970	71890	1.12365	2.91498e-06	0.000258702	0.225382	-2.14956	down
mws1584	C25H24O12	1,3-O-Dicaffeoylquinic Acid (Cynarin)	Phenolic acids	Phenolic acids	30964-13-7	1	1.98043e+07	4.46643e+06	1.12286	0.00157336	0.00520693	0.225528	-2.14862	down
Lmhp010040	C25H46NO7P	LysoPE 20:3	Lipids	LPE	-	3	28010.7	6368.37	1.09847	0.000138343	0.00147393	0.227355	-2.13698	down
pmb0130	C12H14N2O	Acetryptine	Alkaloids	Plumerane	3551-18-6	3	435923	99388.7	1.12529	0.00134434	0.00470107	0.227996	-2.13292	down
Hmln000659	C13H16O10	3-O-Galloyl-D-glucose*	Phenolic acids	Phenolic acids	-	2	3.22167e+06	739600	1.11532	0.00170031	0.00546014	0.229571	-2.12299	down
MWSmce342	C13H12O9	2-Caffeoyl-L-tartaric acid (Caftaric acid)	Phenolic acids	Phenolic acids	67879-58-7	2	56138.7	12916.7	1.09891	0.0032517	0.00845928	0.230085	-2.11976	down
mws0889	C4H8O5	D-Threonic Acid	Others	Saccharides and Alcohols	3909-12-4	3	3.19943e+06	741720	1.12517	0.00137856	0.00479134	0.231829	-2.10887	down
pmp000344	C15H10O5	3',4',7-Trihydroxyflavone	Flavonoids	Flavones	2150-11-0	3	431913	100988	1.12541	2.30105e-07	5.2464e-05	0.233815	-2.09656	down
mws1329	C21H20O12	Quercetin-7-O-glucoside	Flavonoids	Flavonols	491-50-9	2	266163	62548	1.08896	0.034653	0.0503241	0.234999	-2.08928	down
pma6460	C16H18O8	4-O-p-Coumaroylquinic acid	Phenolic acids	Phenolic acids	32451-86-8	3	401490	94352.7	1.12225	0.00225354	0.00665553	0.235006	-2.08923	down
Hmcp001578	C28H32O17	Isorhamnetin-3,7-O-diglucoside	Flavonoids	Flavonols	6758-51-6	3	87024.7	20539.3	1.08885	0.00335284	0.00860864	0.236017	-2.08304	down
pma0791	C24H24O13	Naringenin-7-O-(6''-malonyl)glucoside	Flavonoids	Flavanones	-	3	191893	45330.3	1.12074	4.53817e-05	0.000760812	0.236227	-2.08176	down
MWS80006	C18H32O4	9-Hydroperoxy-9Z,11E-Octadecadienoic Acid	Lipids	Free fatty acids	5502-91-0	1	76430	18170	1.09681	0.0293999	0.043869	0.237734	-2.07258	down
mws0089	C21H20O11	Kaempferol-7-O-glucoside*	Flavonoids	Flavonols	16290-07-6	1	17210000	4.16983e+06	1.09846	0.0349305	0.0506625	0.242291	-2.04519	down
mws0913	C21H20O11	Kaempferol-3-O-galactoside (Trifolin)*	Flavonoids	Flavonols	23627-87-4	1	1.74223e+07	4226400	1.11352	0.0187333	0.0305522	0.242585	-2.04344	down
Lmbn001162	C15H16O9	Esculetin-7-O-glucoside	Lignans and Coumarins	Coumarins	-	1	2.53483e+06	617840	1.12355	0.00347553	0.00879112	0.24374	-2.03659	down
mws1336	C7H7NO2	4-Aminobenzoic acid	Phenolic acids	Phenolic acids	150-13-0	3	122457	29868	1.11409	0.00530487	0.011432	0.243907	-2.0356	down
Zmyn000230	C5H8O5	2-Dehydro-3-deoxy-L-arabinonate	Others	Saccharides and Alcohols	-	1	9.16643e+06	2249000	1.11986	1.80154e-05	0.000558362	0.245352	-2.02708	down
Lmjp003090	C17H20O10	Isofraxidin-7-O-glucoside	Lignans and Coumarins	Coumarins	483-91-0	2	772097	189700	1.12269	0.000212698	0.0018109	0.245695	-2.02506	down
MWS20147	C21H20O11	Luteolin-3'-O-glucoside	Flavonoids	Flavones	5154-41-6	2	2.04827e+07	5.06853e+06	1.04506	0.00601508	0.012536	0.247455	-2.01476	down
MWSHY0161	C30H26O13	Kaempferol-3-O-(6''-p-Coumaroyl)glucoside (Tiliroside)	Flavonoids	Flavonols	20316-62-5	1	2421000	602270	1.10402	0.00100971	0.00394201	0.248769	-2.00712	down
Zmyn000247	C5H8O5	2-Hydroxyglutaric Acid	Organic acids	Organic acids	13095-48-2	1	9.67893e+06	2.41147e+06	1.12332	0.00105092	0.00402029	0.249146	-2.00494	down
pmn001421	C16H18O8	3-O-p-Coumaroylquinic acid*	Phenolic acids	Phenolic acids	87099-71-6	1	1.41713e+06	355823	1.12197	0.000134867	0.00145046	0.251087	-1.99374	down
pme2828	C6H5NO3	4-Nitrophenol	Phenolic acids	Phenolic acids	100-02-7	3	2.02557e+07	5.10747e+06	1.12333	2.13221e-05	0.000578742	0.25215	-1.98765	down
Lmhp009773	C27H46O9	1-α-Linolenoyl-glycerol-3-O-glucoside*	Lipids	Glycerol ester	-	1	88159.7	22261.3	1.11707	0.000293347	0.00206704	0.252512	-1.98558	down
Lmbn000216	C5H8O5	3-Methylmalic acid	Organic acids	Organic acids	152204-30-3	1	9.54107e+06	2.41147e+06	1.1253	0.00158086	0.00520861	0.252746	-1.98424	down
pmf0472	C26H28O14	Apiin	Flavonoids	Flavones	26544-34-3	3	266240	67639.7	1.12314	0.0042592	0.00994057	0.254055	-1.97679	down
pmb2984	C23H24O12	Eriodictyol-7-O-(6''-acetyl)glucoside	Flavonoids	Flavanones	-	3	28756.3	7306.3	1.10804	0.00117928	0.00426789	0.254076	-1.97667	down
mws1015	C15H16O9	Esculin (6,7-DihydroxyCoumarin-6-glucoside)	Lignans and Coumarins	Coumarins	531-75-9	1	2470100	638013	1.1249	0.000956305	0.00379856	0.258295	-1.95291	down
pme1651	C10H9NO2	Indole 3-acetic acid (IAA)	Alkaloids	Plumerane	87-51-4	3	100646	26318.3	1.09199	0.000177505	0.00165865	0.261495	-1.93515	down
Hmqp006235	C26H46NO7P	LysoPC 18:4	Lipids	LPC	-	1	248753	65055.7	1.12054	0.00874141	0.016581	0.261527	-1.93497	down
pme1228	C11H12N2O3	5-Hydroxy-L-tryptophan	Amino acids and derivatives	Amino acids and derivatives	56-69-9	3	323603	84650	1.10234	0.00435257	0.0100852	0.261586	-1.93464	down
Zmzn002330	C10H9NO	Indole-3-Acetaldehyde	Alkaloids	Plumerane	2591-98-2	3	23681.7	6261.47	1.04825	0.0172592	0.0285998	0.264401	-1.9192	down
mws1429	C13H20O3	Vomifoliol	Terpenoids	Monoterpenoids	189351-15-3	3	71562.7	18955	1.05135	0.0717133	0.0935391	0.264873	-1.91663	down
Hmln000873	C13H16O10	2-O-Galloyl-D-glucose	Phenolic acids	Phenolic acids	-	2	3.30227e+06	879580	1.11245	0.00411868	0.00974128	0.266356	-1.90857	down
mws4177	C8H9NO2	Methyl Anthranilate	Phenolic acids	Phenolic acids	134-20-3	3	4564.27	1218.94	1.05597	0.0351154	0.050866	0.267061	-1.90476	down
Hmcn002875	C15H10O7	6-Hydroxyluteolin	Flavonoids	Flavones	18003-33-3	2	431793	117187	1.12414	1.97906e-05	0.000578495	0.271395	-1.88153	down
MWS2076	C6H7NO	2-Aminophenol	Alkaloids	Phenolamine	95-55-6	3	38966.3	10577.9	1.09344	0.0031947	0.00838431	0.271463	-1.88117	down
Lmfn000604	C13H16O10	6-O-Galloyl-D-glucose*	Phenolic acids	Phenolic acids	13186-19-1	2	3.12777e+06	849130	1.08876	0.00026808	0.00203711	0.271481	-1.88108	down
Lmyp003387	C10H9NO3	2-Oxo-3,4-dihydro-1H-quinoline-3-carboxylic acid	Alkaloids	Quinoline alkaloids	246867-17-4	2	182793	50464.7	1.11653	0.000259761	0.00201177	0.276075	-1.85687	down
pme1383	C8H11NO3	Pyridoxine	Others	Vitamin	65-23-6	3	2.35383e+06	652853	1.11997	0.0016362	0.00532932	0.277358	-1.85018	down
Hmyn001360	C18H20O4	Doitungbiphenyl A	Phenolic acids	Phenolic acids	-	2	1.09903e+06	306713	1.11375	0.0104701	0.0190366	0.279076	-1.84127	down
mws0919	C21H20O10	Kaempferol-3-O-rhamnoside (Afzelin)(Kaempferin)	Flavonoids	Flavonols	482-39-3	3	98605.3	27564.3	1.11224	0.00452914	0.0104097	0.279542	-1.83886	down
Hmqn004825	C18H30O3	Rabdosia acid A	Lipids	Free fatty acids	-	1	476523	133650	1.1254	0.00118382	0.00427075	0.280469	-1.83409	down
Lmhn002926	C13H12O7	p-Coumaroylmalic acid	Phenolic acids	Phenolic acids	-	3	112702	31615.7	1.1148	0.0086207	0.0164067	0.280524	-1.83381	down
pmb2787	C18H30O3	9-Oxo-10E,12Z-octadecadienoic acid	Lipids	Free fatty acids	54232-59-6	3	446073	125140	1.126	0.000128203	0.0014053	0.280537	-1.83374	down
pmb3317	C16H20O10	Quinacyl syringic acid	Phenolic acids	Phenolic acids	-	3	1635000	458740	1.11508	0.00747153	0.0148415	0.280575	-1.83354	down
Lmap001606	C13H18O7	Helicidol	Phenolic acids	Phenolic acids	106982-96-1	3	88580.3	24881.7	1.12505	0.00171874	0.00549491	0.280894	-1.8319	down
mws0146	C7H7NO2	Nicotinic Acid Methyl Ester(Methyl Nicotinate)	Alkaloids	Pyridine alkaloids	93-60-7	3	160170	45107	1.0957	0.000181472	0.00166918	0.28162	-1.82818	down
Zmjp000624	C8H9NO3	Pyridoxal	Others	Vitamin	66-72-8	3	885110	250243	1.11034	0.0224987	0.0350869	0.282726	-1.82253	down
Smgp006258	C30H26O13	6,7,3',4'-Tetrahydroxyaurone-6-O-(6''-O-p-Coumaroyl)glucoside	Flavonoids	Aurones	-	1	2397600	686250	1.12396	0.00347789	0.00879112	0.286224	-1.80478	down
Zmtn001624	C10H7NO3	N-Acetylisatin	Alkaloids	Plumerane	574-17-4	3	389667	111957	1.11945	0.00192009	0.00598062	0.287314	-1.7993	down
Lmmp003817	C24H22O14	Kaempferol-3-O-(6''-malonyl)glucoside	Flavonoids	Flavonols	-	1	845160	243150	1.12568	4.44799e-05	0.000760812	0.287697	-1.79738	down
Hmpp003270	C21H20O11	Luteolin-4'-O-glucoside	Flavonoids	Flavones	6920-38-3	3	2.03567e+07	5.94943e+06	1.11958	0.00026469	0.00202514	0.29226	-1.77468	down
pmb3023	C21H22O11	Eriodictyol-8-C-glucoside	Flavonoids	Flavanones	1023271-51-3	3	281980	82813	1.12055	0.000369328	0.00226362	0.293684	-1.76766	down
Zmyn004548	C18H28O3	12-Oxo-phytodienoic acid	Lipids	Free fatty acids	85551-10-6	3	82138	24265.3	1.12081	0.0003634	0.00225974	0.295422	-1.75915	down
Lmdp001031	C24H30O13	6-O-VeratroylCatalpol	Terpenoids	Monoterpenoids	56973-43-4	1	9453.87	2802.27	1.05983	0.00784882	0.015374	0.296415	-1.75431	down
Lmhp009802	C25H46NO7P	LysoPE 20:3(2n isomer)	Lipids	LPE	-	3	29718	8826.07	1.10187	0.000292121	0.00206704	0.296994	-1.75149	down
Lmhp011562	C21H36O4	1-α-Linolenoyl-glycerol*	Lipids	Glycerol ester	-	1	5.58297e+06	1.67133e+06	1.1245	0.00241215	0.00699706	0.299363	-1.74003	down
pmd0142	C28H58NO7P	LysoPC 20:0(2n isomer)	Lipids	LPC	-	3	55036	16556.3	1.12286	0.00469924	0.0106716	0.300827	-1.73299	down
Lmhp009526	C27H46O9	2-α-Linolenoyl-glycerol-1-O-glucoside*	Lipids	Glycerol ester	-	1	80736.3	24378.3	1.11667	0.00811714	0.0157641	0.30195	-1.72762	down
Lmhp011388	C21H36O4	2-α-Linolenoyl-glycerol*	Lipids	Glycerol ester	55268-58-1	1	5.43413e+06	1644200	1.12145	0.000160028	0.00157269	0.302569	-1.72466	down
pmp000191	C23H22O11	6''-O-Acetylgenistin*	Flavonoids	Isoflavones	73566-30-0	3	225903	68730.7	1.1068	0.0109426	0.0197382	0.304248	-1.71668	down
mws0041	C15H10O5	Baicalein	Flavonoids	Flavones	491-67-8	3	21535	6650.37	1.09774	0.000791394	0.00340449	0.308817	-1.69518	down
Hmmp004965	C22H22O11	Diosmetin-7-O-glucoside*	Flavonoids	Flavanones	20126-59-4	1	2.92797e+07	9147600	1.12539	3.92723e-07	7.46174e-05	0.312422	-1.67843	down
Lmmn003663	C14H18O9	5-Glucosyloxy-2-Hydroxybenzoic acid methyl ester	Phenolic acids	Phenolic acids	-	2	3155300	985977	1.12463	0.00100341	0.00394201	0.312483	-1.67815	down
Lmhp003162	C34H42O21	Chrysoeriol-6,8-di-C-glucoside-4'-O-glucoside	Flavonoids	Flavonoid carbonoside	-	1	276323	87249.3	1.11503	0.000700189	0.00311803	0.315751	-1.66314	down
mws1173	C15H12O5	Garbanzol	Flavonoids	Flavonols	1226-22-8	3	73837.3	23523	1.10262	0.00037698	0.00228594	0.318579	-1.65028	down
Lmdn003665	C29H36O15	Farrerol-5,7-di-O-glucoside	Flavonoids	Flavanones	-	3	142753	45888	1.0891	0.00160946	0.00528757	0.32145	-1.63734	down
pmb0801	C14H19NO9	4-Pyridoxic acid-O-glucoside	Others	Vitamin	-	1	1.52013e+06	490437	1.12543	0.000865007	0.00361212	0.322627	-1.63206	down
Lmbn001981	C7H6O3	2,5-Dihydroxybenzaldehyde	Phenolic acids	Phenolic acids	1194-98-5	3	1962300	633487	1.12607	5.80887e-05	0.000882949	0.322829	-1.63116	down
pme3440	C15H12O5	Butein	Flavonoids	Chalcones	487-52-5	3	20972.3	6806.8	1.11715	0.00131646	0.00462175	0.324561	-1.62344	down
mws0749	C7H6O3	4-Hydroxybenzoic acid	Phenolic acids	Phenolic acids	99-96-7	3	2797600	912067	1.12455	0.000529739	0.00270808	0.326018	-1.61698	down
pmp000581	C23H22O11	Apigenin-7-O-(6''-acetyl)glucoside*	Flavonoids	Flavones	72741-92-5	3	232933	76146.7	1.11998	0.000274518	0.00203711	0.326903	-1.61306	down
Hmgp002189	C22H22O11	Hispidulin-7-O-Glucoside	Flavonoids	Flavones	17680-84-1	1	2.90943e+07	9.53237e+06	1.12198	0.00285154	0.00778793	0.327637	-1.60983	down
Lmjp003655	C22H22O11	6-C-MethylKaempferol-3-glucoside	Flavonoids	Flavones	-	1	29702000	9.73537e+06	1.12474	3.04131e-06	0.000258702	0.327768	-1.60925	down
MWSmce118	C5H6N2O2	Imidazole-4-Acetic Acid*	Organic acids	Organic acids	645-65-8	3	430027	140957	1.1191	0.00151589	0.00505297	0.327786	-1.60917	down
pme2776	C10H12N4O4	2'-Deoxyinosine	Nucleotides and derivatives	Nucleotides and derivatives	890-38-0	3	323067	106073	1.11687	3.92555e-05	0.000760812	0.328331	-1.60678	down
NK10253223	C8H9NO3	2-Amino-3-methoxybenzoic acid	Phenolic acids	Phenolic acids	3177-80-8	3	839630	275777	1.10997	0.0159098	0.0266331	0.32845	-1.60625	down
mws1179	C21H22O10	Naringenin-7-O-glucoside (Prunin)	Flavonoids	Flavanones	529-55-5	2	331290	109130	1.12403	5.98594e-05	0.000897891	0.329409	-1.60205	down
pmp001270	C24H48NO7P	LysoPC 16:1	Lipids	LPC	76790-27-7	1	953473	314997	1.11933	0.00615173	0.0127277	0.330368	-1.59786	down
YC512112	C16H24O5N2	Anabasine-glucoside	Alkaloids	Pyridine alkaloids	-	2	1424000	470627	1.10667	0.00739344	0.0147578	0.330496	-1.59729	down
pma6218	C21H22O9	O-MethylNaringenin-8-C-arabinoside	Flavonoids	Flavonoid carbonoside	-	3	60992	20303.7	1.10118	0.0253224	0.0386918	0.332891	-1.58688	down
pmb2640	C12H24O2	Dodecanoic acid (Lauric acid)	Lipids	Free fatty acids	143-07-7	1	3432300	1143100	1.12449	0.000404532	0.0023616	0.333042	-1.58622	down
pme2362	C8H8O3	Mandelic acid	Phenolic acids	Phenolic acids	90-64-2	3	113378	37808.7	1.04936	0.00567276	0.0120204	0.333474	-1.58435	down
Lmyp005841	C21H20O9	Chrysin-7-O-glucoside	Flavonoids	Flavones	31025-53-3	1	1.04507e+07	3.48797e+06	1.12547	9.08317e-05	0.00113789	0.333755	-1.58314	down
mws0751	C13H26O2	Tridecanoic Acid	Lipids	Free fatty acids	638-53-9	3	24269.3	8146.7	1.12242	3.99464e-05	0.000760812	0.335679	-1.57485	down
Zmhn002032	C28H34O15	4-O-(6'-O-Glucosylcaffeoylglucosyl)-4-hydroxybenzyl alcohol	Phenolic acids	Phenolic acids	-	2	20114000	6757900	1.11666	3.76736e-05	0.000760812	0.33598	-1.57355	down
mws0213	C5H12O5	Ribitol	Others	Saccharides and Alcohols	488-81-3	3	617087	207747	1.1168	0.0013176	0.00462175	0.336657	-1.57065	down
pmb0580	C21H20O9	Chrysin-5-O-glucoside (Toringin)	Flavonoids	Flavones	1329-10-8	3	9.31337e+06	3.17567e+06	1.12508	5.60515e-06	0.000399367	0.340979	-1.55224	down
pmb0885	C18H26O3	4-Oxo-9Z,11Z,13E,15E-Octadecatetraenoic Acid	Lipids	Free fatty acids	-	3	216267	73793.3	1.11011	0.0190889	0.0310433	0.341215	-1.55125	down
pme2024	C10H12N2O	Serotonin*	Alkaloids	Plumerane	50-67-9	3	253793	87032	1.11873	0.00454187	0.010418	0.342925	-1.54404	down
pmb0676	C38H40O19	Chrysoeriol-8-C-glucoside-7-O-(6''-feruloyl)glucoside	Flavonoids	Flavonoid carbonoside	-	2	10226400	3.50953e+06	1.09536	0.00107424	0.00407554	0.343184	-1.54295	down
Hmgn001653	C7H6O3	Protocatechualdehyde	Phenolic acids	Phenolic acids	139-85-5	3	2151000	743257	1.12478	4.87216e-05	0.000804966	0.34554	-1.53308	down
Rfmb056	C29H36O13	Medioresinol-4'-O-(6'''-acetyl)glucoside	Lignans and Coumarins	Lignans	-	3	246987	85414	1.11785	0.0081801	0.0158309	0.345824	-1.53189	down
Lmmp003042	C8H8O4	Protocatechuic Acid Methyl Ester	Phenolic acids	Phenolic acids	2150-43-8	2	251147	87117	1.12318	0.000187518	0.0016907	0.346877	-1.5275	down
HJN055	C21H24O10	Dihydrocharcone-4'-O-glucoside	Flavonoids	Chalcones	-	2	306907	106843	1.12077	0.000614512	0.00290682	0.34813	-1.5223	down
pmp000579	C22H22O11	Diosmetin-7-O-galactoside*	Flavonoids	Flavanones	-	1	28588000	9964900	1.1228	0.00040603	0.0023616	0.348569	-1.52048	down
mws4085	C11H12O5	Sinapic acid	Phenolic acids	Phenolic acids	530-59-6	3	49783	17681.3	1.0522	0.0129132	0.0222372	0.355168	-1.49343	down
Lmmn004912	C16H12O7	3-O-Methylquercetin	Flavonoids	Flavonols	1486-70-0	3	26061.3	9273.23	1.07534	0.00860503	0.0164042	0.355823	-1.49077	down
Lmhp008589	C23H42NO7P	LysoPE 18:3(2n isomer)	Lipids	LPE	-	1	8.09487e+06	2.90643e+06	1.12212	0.00479362	0.0107786	0.359046	-1.47776	down
pme0513	C5H12O5	Xylitol	Others	Saccharides and Alcohols	87-99-0	3	306483	110230	1.11957	0.000388644	0.00231965	0.359661	-1.47529	down
Zmpn003368	C18H30O3	13S-Hydroxy-9Z,11E,15Z-octadecatrienoic acid	Lipids	Free fatty acids	87984-82-5	1	869737	314367	1.1248	0.000496232	0.00259498	0.36145	-1.46813	down
MWS1888	C12H16O6	Phenyl-beta-D-glucopyranoside	Phenolic acids	Phenolic acids	1464-44-4	3	118636	43520.7	1.02133	0.0498847	0.0687648	0.366842	-1.44677	down
mws0715	C13H16N2O4	Phenylacetyl-L-glutamine	Amino acids and derivatives	Amino acids and derivatives	28047-15-6	3	56483.7	20731.3	1.10683	0.000190444	0.00169614	0.367032	-1.44602	down
pmb0774	C10H12N2O	N-Hydroxytryptamine*	Alkaloids	Plumerane	-	3	228507	84106	1.12034	0.00263193	0.00739016	0.368068	-1.44196	down
NK10246260	C9H7NO2	2,4-Dihydroxyquinoline	Alkaloids	Quinoline alkaloids	86-95-3	3	136750	50341.3	1.09673	0.0196268	0.0316471	0.368127	-1.44173	down
Lmsp004137	C15H12O6	3,4,2',4',6'-Pentahydroxychalcone	Flavonoids	Chalcones	73692-51-0	3	242667	90027.7	1.10569	0.00400415	0.00956967	0.370993	-1.43054	down
mws0001	C4H8N2O3	L-Asparagine	Amino acids and derivatives	Amino acids and derivatives	70-47-3	3	314877	117680	1.10674	0.000209685	0.0018109	0.373734	-1.41992	down
MWSHY0008	C21H20O10	Apigenin-6-C-glucoside (Isovitexin)	Flavonoids	Flavonoid carbonoside	38953-85-4	2	569693	215027	1.12187	2.58093e-05	0.000653837	0.377443	-1.40567	down
pmn001689	C18H32O4	9-Hydroxy-12-oxo-15(Z)-octadecenoic acid	Lipids	Free fatty acids	-	3	138777	52511	1.11686	0.0036588	0.00903057	0.378385	-1.40207	down
Lmhp008801	C23H42NO7P	LysoPE 18:3	Lipids	LPE	-	1	7.70967e+06	2.91843e+06	1.1239	0.00208402	0.0063018	0.378542	-1.40147	down
pmn001372	C33H44O17	Medioresinol-4,4'-di-O-glucoside	Lignans and Coumarins	Lignans	88142-63-6	3	223697	85466.3	1.12012	1.66497e-05	0.000558362	0.382064	-1.38812	down
pmb3061	C22H28O13	5-O-p-Coumaroylquinic acid O-glucoside	Phenolic acids	Phenolic acids	-	2	51870.7	20017.7	1.09343	0.00103615	0.00399059	0.385915	-1.37365	down
Lmmn000774	C15H20O9	Dihydrocaffeoylglucose	Phenolic acids	Phenolic acids	-	3	328747	127470	1.12448	3.17704e-06	0.000258702	0.387745	-1.36682	down
pme3475	C15H12O5	Butin	Flavonoids	Flavanones	492-14-8	3	47463	18404.3	1.09619	0.00359671	0.00896695	0.387762	-1.36676	down
Zmhn002331	C18H20O4	Magnolignan A	Lignans and Coumarins	Lignans	93673-81-5	3	36016.3	13966	1.11125	0.000148338	0.00149651	0.387769	-1.36673	down
Lmsn004674	C15H18O7	1-O-Cinnamoyl-β-D-glucose	Phenolic acids	Phenolic acids	40004-96-4	3	22384.3	8704.1	1.04073	0.00588212	0.0123039	0.388848	-1.36272	down
pme2244	C11H11NO2	3-Indolepropionic acid	Alkaloids	Plumerane	830-96-6	2	117400	45738.7	1.12332	5.58637e-05	0.000860603	0.389597	-1.35995	down
Lmbn005172	C9H10O3	2,6-Dimethoxybenzaldehyde	Phenolic acids	Phenolic acids	3392-97-0	3	31139.3	12134.5	1.06913	0.00147601	0.00496358	0.389684	-1.35962	down
Hmmp002169	C39H50O24	Luteolin-5,7-di-O-rutinoside	Flavonoids	Flavones	-	2	105486	41124.3	1.09295	0.00952286	0.0177677	0.389856	-1.35899	down
mws0438	C5H12O5	L-Arabitol	Others	Saccharides and Alcohols	7643-75-6	3	402003	157420	1.12438	0.00139872	0.00481787	0.391589	-1.35259	down
pmp000587	C24H22O14	Luteolin-7-O-(6''-malonyl)glucoside	Flavonoids	Flavones	-	1	305230	120447	1.11118	0.000507213	0.00261639	0.39461	-1.3415	down
pmb0865	C26H48NO7P	LysoPC 18:3(2n isomer)	Lipids	LPC	-	1	1402100	553420	1.12225	0.000593937	0.00285691	0.394708	-1.34114	down
Zmhn001446	C28H36O13	Syringaresinol-4'-O-glucopyranosid	Lignans and Coumarins	Lignans	-	3	1718200	680297	1.1063	0.0120538	0.021108	0.395936	-1.33666	down
pmb2826	C5H8O5	L-Citramalic acid	Organic acids	Organic acids	6236-09-5	1	9727100	3854200	1.1175	0.00622334	0.0127892	0.396233	-1.33558	down
pme0321	C21H20O10	Kaempferol-7-O-rhamnoside	Flavonoids	Flavonols	20196-89-8	3	82098.3	32531.3	1.11525	0.000807761	0.00342322	0.396248	-1.33552	down
pmp001271	C33H58O14	1-Linoleoyl-sn-glycerol-diglucoside	Lipids	Free fatty acids	-	1	11689.7	4664.37	1.0525	0.0535274	0.0727541	0.399014	-1.32549	down
Jmwn002494	C15H18O8	(2E)-3-[4-(β-D-glucopyranoside)-phenylacrylic]-acid	Phenolic acids	Phenolic acids	-	2	215260	86095.3	1.06016	0.011113	0.019951	0.39996	-1.32207	down
pma0461	C18H28O2	14,15-Dehydrocrepenynic acid	Lipids	Free fatty acids	4154-44-3	3	2.22523e+06	890010	1.12364	0.000549849	0.00274925	0.399963	-1.32206	down
MWSmce165	C6H14O5	L-Fucitol	Others	Saccharides and Alcohols	13074-06-1	3	525010	210127	1.11835	7.83571e-05	0.00105091	0.400234	-1.32109	down
mws2118	C21H24O10	Phloretin-2'-O-glucoside (Phlorizin)	Flavonoids	Chalcones	60-81-1	2	144923	58080.7	1.11133	0.00441209	0.0101612	0.400768	-1.31916	down
Zmln000668	C19H26O15	Monogalloyl-diglucose	Phenolic acids	Phenolic acids	-	2	46848.3	18807.3	1.08659	0.00631873	0.0128861	0.401451	-1.3167	down
Lmdp004892	C24H22O14	Kaempferol-3-O-(6''-malonyl)galactoside	Flavonoids	Flavonols	-	1	7431800	3.00493e+06	1.12003	0.00533056	0.0114413	0.404335	-1.30638	down
pmp000413	C21H20O10	Genistein-8-C-glucoside	Flavonoids	Isoflavones	66026-80-0	2	632573	257243	1.11196	0.00367182	0.00904075	0.406662	-1.2981	down
MWSmce232	C19H12O6	Dicumarol	Lignans and Coumarins	Coumarins	66-76-2	3	32573.3	13319.7	1.09623	0.000887794	0.00363261	0.408913	-1.29013	down
Lmhp009384	C33H58O14	1-Linoleoylglycerol-2,3-di-O-glucoside*	Lipids	Glycerol ester	-	1	12989.3	5384.63	1.0809	0.00337473	0.00862599	0.414543	-1.27041	down
pme3154	C6H12O4	Mevalonic acid	Organic acids	Organic acids	150-97-0	2	441580	183443	1.00774	0.0109623	0.0197425	0.415425	-1.26734	down
mws0147	C5H10O3	β-Hydroxyisovaleric acid	Organic acids	Organic acids	625-08-1	3	878010	365500	1.12086	0.00336157	0.00861167	0.416282	-1.26437	down
mws0344	C5H10O6	D-Xylonic acid	Others	Saccharides and Alcohols	526-91-0	3	1.16473e+06	485087	1.03987	0.0113714	0.0203023	0.416479	-1.26369	down
pmb3072	C22H26O12	3-O-p-Coumaroylshikimic acid-O-glucoside	Phenolic acids	Phenolic acids	-	3	105499	44049	1.07478	0.0023958	0.00696738	0.417529	-1.26005	down
mws0854	C6H12O5	Rhamnose	Others	Saccharides and Alcohols	3615-41-6	3	57952.7	24277	1.05035	0.0454844	0.0637788	0.418911	-1.25528	down
pme0256	C5H4N4O2	Xanthine	Nucleotides and derivatives	Nucleotides and derivatives	69-89-6	3	292900	122877	1.09954	0.000676276	0.00305437	0.419517	-1.2532	down
Zmhp002730	C27H30O17	6-Hydroxykaempferol 6,7-Diglucoside*	Flavonoids	Flavonols	142674-16-6	1	1.53063e+07	6.43877e+06	1.07949	0.0376366	0.0543111	0.42066	-1.24927	down
pme0170	C8H16N4O3	N-Acetyl-L-Arginine	Amino acids and derivatives	Amino acids and derivatives	155-84-0	3	167767	70599	1.10747	0.00389677	0.00945174	0.420817	-1.24874	down
pme3882	C9H12N2O5	2'-Deoxyuridine	Nucleotides and derivatives	Nucleotides and derivatives	951-78-0	3	36033.3	15239	1.10745	0.000252167	0.00199633	0.422914	-1.24156	down
MWSHY0181	C21H20O10	Apigenin-8-C-Glucoside (Vitexin)	Flavonoids	Flavonoid carbonoside	3681-93-4	2	598873	253507	1.10304	0.000651849	0.00297243	0.423306	-1.24023	down
MWS2910	C10H15N3O4	5-Methyl-2'-Deoxycytidine	Nucleotides and derivatives	Nucleotides and derivatives	838-07-3	3	255263	108253	1.11917	0.00100961	0.00394201	0.424085	-1.23757	down
mws0182	C8H8O3	p-Hydroxyphenyl acetic acid	Phenolic acids	Phenolic acids	156-38-7	3	117827	49977	1.12188	0.00108534	0.00407554	0.424157	-1.23733	down
pmp001276	C33H56O14	1-Linolenoyl-rac-glycerol-diglucoside	Lipids	Free fatty acids	-	1	2.30453e+06	978210	1.11003	0.000204908	0.00179689	0.424472	-1.23626	down
mws0119	C14H28O2	Myristic Acid	Lipids	Free fatty acids	544-63-8	1	1.43203e+07	6091700	1.12592	2.81132e-05	0.000654062	0.425388	-1.23315	down
Zmbp002538	C11H12N2O2	1-Methoxy-indole-3-acetamide	Alkaloids	Plumerane	-	1	4863400	2.08197e+06	1.12328	0.00245754	0.0070569	0.428089	-1.22402	down
pme0021	C9H11NO2	L-Phenylalanine	Amino acids and derivatives	Amino acids and derivatives	63-91-2	1	1.58473e+06	683303	1.12214	0.000170257	0.00164485	0.431179	-1.21364	down
pme2960	C15H12O5	Naringenin chalcone	Flavonoids	Chalcones	73692-50-9	3	49892.3	21625.3	1.09645	0.00102529	0.00397153	0.43344	-1.2061	down
Zmhp102730	C27H30O17	6-Hydroxykaempferol 3,6-Diglucoside*	Flavonoids	Flavonols	-	1	1.44713e+07	6.28007e+06	1.09719	0.0236403	0.0366168	0.433966	-1.20435	down
Lmmp003903	C23H22O12	Kaempferol-3-O-(2''-acetyl)glucoside	Flavonoids	Flavonols	-	1	1510300	656190	1.12275	0.00360251	0.00896695	0.434477	-1.20265	down
pmp001287	C8H9N	N-Benzylmethylene isomethylamine	Alkaloids	Alkaloids	-	1	2.85767e+07	12422000	1.12215	1.75036e-05	0.000558362	0.43469	-1.20194	down
pmb0645	C28H34O16	Hesperetin-6-C-glucoside-7-O-glucoside	Flavonoids	Flavonoid carbonoside	-	3	1.34813e+07	5.87367e+06	1.10105	0.019393	0.0314035	0.435689	-1.19863	down
HJN104	C21H22O13	Dihydromyricetin-3-O-glucoside	Flavonoids	Flavanonols	-	3	127517	55576.7	1.08998	0.0259639	0.0393602	0.435838	-1.19813	down
pmb0854	C26H48NO7P	LysoPC 18:3	Lipids	LPC	-	1	2.53437e+06	1.10683e+06	1.1082	0.000261042	0.00201177	0.43673	-1.19519	down
mws1499	C5H10O5	D-Arabinose	Others	Saccharides and Alcohols	10323-20-3	3	630897	277440	1.10657	0.00029555	0.00206704	0.439755	-1.18523	down
Rfmb26201	C30H38O14	Syringaresinol-4'-O-(6''-acetyl)glucoside	Lignans and Coumarins	Lignans	-	2	192193	84624	1.11747	0.0076978	0.0151041	0.440307	-1.18342	down
pmn001672	C23H32O15	Furanofructosyl-α-D-(3-mustard acyl)glucoside	Phenolic acids	Phenolic acids	-	3	28022	12367	1.05829	0.0279567	0.0419903	0.441332	-1.18006	down
MWSmce056	C11H12N2O2	DL-Tryptophan	Amino acids and derivatives	Amino acids and derivatives	54-12-6	1	4.82157e+06	2.12983e+06	1.12492	1.56556e-06	0.000178474	0.441731	-1.17876	down
Hmgp002327	C11H9O2N	3-amino-2-naphthoic acid	Alkaloids	Alkaloids	-	1	2.16807e+07	9.61833e+06	1.12493	0.000680536	0.00305437	0.443636	-1.17255	down
Lmcn009539	C19H34O2	E,E,Z-1,3,12-Nonadecatriene-5,14-diol	Lipids	Free fatty acids	-	1	606010	269380	1.12296	0.000557215	0.00275566	0.444514	-1.1697	down
pme0066	C3H7N3O2	Guanidinoacetate	Alkaloids	Alkaloids	352-97-6	3	19372.7	8634.4	1.04381	0.00509653	0.0111304	0.4457	-1.16585	down
MWSmce448	C5H6N2O2	Imidazol-1-yl-acetic acid*	Organic acids	Organic acids	22884-10-2	3	435633	194277	1.0807	0.0252746	0.0386753	0.445964	-1.165	down
Hmmp001310	C11H9NO2	3-Indoleacrylic acid	Alkaloids	Plumerane	1204-06-4	1	21524000	9.60187e+06	1.12273	4.36045e-05	0.000760812	0.4461	-1.16456	down
Lmhp010908	C27H54NO7P	LysoPC 19:1	Lipids	LPC	-	3	163733	73206	1.10906	0.0127983	0.0221062	0.447105	-1.16131	down
pmn001691	C18H32O5	9,12,13-Trihydroxy-10,15-octadecadienoic acid	Lipids	Free fatty acids	-	1	1146900	515667	1.12229	0.00106503	0.00406066	0.449618	-1.15323	down
pmb2979	C25H26O14	Hesperetin-7-O-(6''-malonyl)glucoside	Flavonoids	Flavanones	-	3	113573	51349.7	1.07288	0.0076619	0.0150596	0.452129	-1.14519	down
pmb0818	C11H11NO3	Methoxyindoleacetic acid	Alkaloids	Plumerane	3471-31-6	3	7329000	3.31377e+06	1.12151	0.000941831	0.00379395	0.452144	-1.14514	down
mws0617	C8H14O2S2	Lipoic acid	Organic acids	Organic acids	62-46-4	3	9559.6	4361.03	1.1218	1.38872e-05	0.000558362	0.456194	-1.13228	down
pme2074	C18H29NO4	Jasmonoyl-L-Isoleucine	Amino acids and derivatives	Amino acids and derivatives	120330-93-0	3	2409000	1.10157e+06	1.12235	0.00065089	0.00297243	0.457271	-1.12888	down
HJAP023	C33H40O21	Kaempferol-6,8-di-C-glucoside-7-O-glucoside	Flavonoids	Flavonoid carbonoside	-	1	2.07143e+07	9.52263e+06	1.11209	0.00502163	0.011052	0.459712	-1.1212	down
Lmcp002302	C12H17N5O5	N6-(2-Hydroxyethyl)adenosine	Nucleotides and derivatives	Nucleotides and derivatives	4338-48-1	1	8.30847e+06	3.81973e+06	1.11926	0.00529497	0.011432	0.45974	-1.12111	down
mws0232	C17H20N4O6	Riboflavin (Vitamin B2)	Others	Vitamin	83-88-5	1	3.27067e+06	1.50743e+06	1.11404	0.001955	0.00604201	0.460895	-1.11749	down
Hmhn003518	C16H20O9	4-O-β-D-glucopyranosylferulic acid	Phenolic acids	Phenolic acids	-	3	1.22723e+06	567370	1.11561	0.00750292	0.0148753	0.462316	-1.11305	down
pme3967	C12H17N5O5	2-(Dimethylamino)guanosine	Nucleotides and derivatives	Nucleotides and derivatives	2140-67-2	1	8.66293e+06	4.00693e+06	1.12087	0.00218816	0.00656448	0.462538	-1.11236	down
Lmhp009190	C33H58O14	2-Linoleoylglycerol-1,3-di-O-glucoside*	Lipids	Glycerol ester	-	1	10410.9	4818.17	1.0244	0.053767	0.0729695	0.462799	-1.11154	down
Hmhp000386	C16H26N2O11	Kwansonine A	Amino acids and derivatives	Amino acids and derivatives	-	3	50833.3	23550	1.07096	0.00835747	0.0160938	0.463279	-1.11005	down
mws0057	C21H22O11	Eriodictyol-7-O-glucoside	Flavonoids	Flavanones	-	3	2.51413e+07	1.16527e+07	1.1165	0.000107395	0.00128874	0.463486	-1.1094	down
mws0371	C22H32O2	Cis-4,7,10,13,16,19-Docosahexaenoic Acid	Lipids	Free fatty acids	6217-54-5	3	27699.7	12884	1.1237	9.37846e-06	0.000509116	0.465132	-1.10429	down
Zmcp003891	C37H38O20	kaempferol-3-methoxycaffeoyldiglucoside	Flavonoids	Flavonols	-	2	846180	395007	1.10687	0.000216037	0.0018109	0.466812	-1.09909	down
pmn001610	C20H36O2	Eicosadienoic acid	Lipids	Free fatty acids	5598-38-9	1	2.36163e+06	1116790	1.05232	0.051014	0.0699514	0.472889	-1.08043	down
mws0221	C6H12N2O4S2	L-Cystine	Amino acids and derivatives	Amino acids and derivatives	56-89-3	3	75802	35886	1.06144	0.0307871	0.0454629	0.473418	-1.07881	down
pme1002	C8H11NO	L-Tyramine	Alkaloids	Alkaloids	51-67-2	3	789967	374913	1.12465	4.41691e-05	0.000760812	0.474594	-1.07523	down
pmb1574	C18H28O2	9,12-Octadecadien-6-Ynoic Acid	Lipids	Free fatty acids	61481-29-6	3	115537	55257.3	1.10147	0.00423648	0.00993915	0.478267	-1.06411	down
Zmhn002690	C22H24O10	4-O-(6'-O-Glucosylcaffeoyl)-4-hydroxybenzyl alcohol	Phenolic acids	Phenolic acids	-	3	21613.7	10337.8	1.02029	0.0639839	0.0845786	0.478301	-1.06401	down
pmp001106	C27H30O15	Vitexin-2''-O-glucoside	Flavonoids	Flavonoid carbonoside	61360-94-9	1	3.14103e+06	1.50297e+06	1.12417	1.25238e-05	0.000558362	0.478494	-1.06343	down
mws1073	C27H30O15	Apigenin-6,8-di-C-glucoside (Vicenin-2)	Flavonoids	Flavonoid carbonoside	23666-13-9	1	14461000	6943700	1.12352	0.000328576	0.00216138	0.480167	-1.05839	down
Lmbp003208	C17H20O10	Fraxidin-8-O-glucoside	Lignans and Coumarins	Coumarins	-	2	224143	108096	1.06275	0.0338669	0.0493711	0.482263	-1.05211	down
Lmsp004301	C21H22O11	3',5,5',7-Tetrahydroxyflavanone-7-O-glucoside	Flavonoids	Flavanones	-	2	2.47753e+07	11961000	1.12189	1.35216e-05	0.000558362	0.482779	-1.05057	down
Hmmp002073	C39H50O24	Apigenin-7-O-rutinoside-4'-O-Sophoroside	Flavonoids	Flavones	-	2	92269	44703	1.1055	0.0089778	0.0169449	0.484486	-1.04547	down
MWSmce199	C5H10O5	L-Xylose	Others	Saccharides and Alcohols	609-06-3	3	611033	296633	1.09932	0.0205388	0.0326558	0.485462	-1.04257	down
pme1194	C9H13N3O4	2'-Deoxycytidine	Nucleotides and derivatives	Nucleotides and derivatives	951-77-9	3	660200	320727	1.10171	0.00243586	0.00703008	0.485802	-1.04156	down
Zmgp002582	C33H40O20	kaempferol 3-O-β-glucopyranosyl (1 → 2)-β-galactopyranoside 7-O-α-rhamnopyranoside	Flavonoids	Flavonols	-	2	6964200	3.39787e+06	1.10292	0.00819317	0.0158309	0.487905	-1.03533	down
pmb1096	C8H7N	Indole	Alkaloids	Plumerane	120-72-9	1	1.13197e+06	553727	1.12391	5.28258e-05	0.000836409	0.489172	-1.03159	down
Lmsn003318	C16H20O9	1-O-Feruloyl-β-D-glucose	Phenolic acids	Phenolic acids	7196-71-6	3	1.08433e+06	531217	1.12509	0.000336638	0.00218931	0.489902	-1.02944	down
Smnp001863	C22H24O10	8-O-methyl-7-hydroxyaloin	Quinones	Anthraquinone	-	2	6.23083e+06	3.05753e+06	1.1103	0.000601549	0.00286932	0.49071	-1.02706	down
mws1454	C23H26O11	Persicoside	Flavonoids	Flavanones	28978-03-2	1	55180.7	27093	1.01802	0.070417	0.092059	0.490987	-1.02624	down
pmb3093	C16H16O9	Esculetin-7-O-quinic acid	Lignans and Coumarins	Coumarins	-	3	3020100	1.48517e+06	1.11368	0.00571842	0.0120722	0.491761	-1.02397	down
mws0491	C8H11N	Phenethylamine	Alkaloids	Alkaloids	64-04-0	3	16193000	7.99867e+06	1.10022	0.00408464	0.00970288	0.493958	-1.01754	down
Zmyn002323	C8H8O3	2-Hydroxyphenylacetic acid	Organic acids	Organic acids	614-75-5	3	73196.3	36289	1.09602	0.00787806	0.0153784	0.495776	-1.01224	down
Lmmn001643	C9H8O3	2-Hydroxycinnamic acid*	Phenolic acids	Phenolic acids	583-17-5	3	175407	87670.3	1.03372	0.0659676	0.0868396	0.499812	-1.00054	down
Lmhp005550	C24H28N2O6	N,N'-Diferuloylputrescine	Alkaloids	Phenolamine	42369-86-8	3	64257.7	32128	1.07092	0.0419766	0.0599036	0.499987	-1.00004	down
Lmdp004668	C37H38O19	Kaempferol-3-O-(6''-Feruloyl)glucosyl-(1→4)-galactoside	Flavonoids	Flavonols	-	2	1.18667e+07	2.38923e+07	1.11894	0.000496128	0.00259498	2.0134	1.00963	up
pme1292	C8H8O4	Homogentisic acid	Phenolic acids	Phenolic acids	451-13-8	3	1.33423e+06	2.69173e+06	1.10796	0.000310197	0.00211751	2.01744	1.01252	up
Lmhp008742	C28H48NO7P	LysoPC 20:5	Lipids	LPC	162440-04-2	1	25756.7	52096.3	1.07638	0.00161742	0.00529264	2.02263	1.01624	up
Lmzp006972	C22H26O6	Dimethylmatairesinol	Lignans and Coumarins	Lignans	25488-59-9	3	21044	42614.7	1.06093	0.00863871	0.0164135	2.02503	1.01794	up
pmb0856	C23H46NO7P	LysoPE 18:1(2n isomer)	Lipids	LPE	-	3	245407	499943	1.12106	4.27056e-05	0.000760812	2.0372	1.02659	up
Hmcp005535	C30H48O	α-Amyrenone	Terpenoids	Triterpene	638-96-0	2	59099.7	121247	1.09332	0.00904838	0.0170217	2.05156	1.03672	up
mws1089	C12H23O14P	Sucrose-6-phosphate	Others	Saccharides and Alcohols	-	3	59740.3	122637	1.11405	0.00787147	0.0153784	2.05283	1.03761	up
Zmpn000638	C4H9N3O2	3-Guanidinopropionic acid	Organic acids	Organic acids	353-09-3	3	78253	161330	1.10141	0.00762625	0.0150414	2.06165	1.0438	up
MWS0442	C18H32O16	Maltotriose	Others	Saccharides and Alcohols	1109-28-0	1	217507	452593	1.02759	0.0105615	0.019142	2.08083	1.05716	up
MWS2430	C15H30O2	13-methylmyristic acid	Lipids	Free fatty acids	2485-71-4	1	613233	1.28127e+06	1.08562	0.0325296	0.0476043	2.08936	1.06306	up
pmb3142	C13H16O8	Salicylic acid-2-O-glucoside	Phenolic acids	Phenolic acids	10366-91-3	3	3.97497e+06	8.32553e+06	1.11716	6.84273e-05	0.000963051	2.09449	1.0666	up
Cmsp003083	C26H32O11	Dehydrodiconiferyl alcohol-4-O-glucoside	Others	Others	107870-88-2	1	307340	644297	1.11801	0.00022885	0.0018769	2.09636	1.06789	up
Lmpn006208	C22H22O11	8-Methoxykaempferol-7-O-rhamnoside	Flavonoids	Flavonols	-	3	38285	80445.7	1.09136	0.00075467	0.00329626	2.10123	1.07124	up
mws1350	C9H10O4	Syringaldehyde; 4-Hydroxy-3,5-Dimethoxybenzaldehyde	Phenolic acids	Phenolic acids	134-96-3	3	46778.3	98470.7	1.09359	0.00313902	0.00826439	2.10505	1.07385	up
HJN110	C30H48O3	Betulinic acid	Terpenoids	Triterpene	472-15-1	2	238627	503973	1.09302	0.00303065	0.00809118	2.11197	1.07859	up
pma6455	C5H11O8P	Ribulose-5-phosphate	Others	Saccharides and Alcohols	4300-28-1	3	140650	298477	1.06676	0.0439827	0.0622536	2.12212	1.08551	up
pmb0325	C17H27N3O3	Feruloylspermidine	Alkaloids	Phenolamine	-	3	26166.3	55726.7	1.0166	0.0392721	0.0564567	2.12971	1.09066	up
pmb0862	C20H42NO7P	LysoPC 12:0	Lipids	LPC	20559-18-6	3	115207	247640	1.12466	0.00136012	0.00474172	2.14953	1.10402	up
Lmmn000214	C18H32O15	Solatriose	Others	Saccharides and Alcohols	528-40-5	3	490263	1.05428e+06	1.11846	0.00626115	0.0128376	2.15043	1.10462	up
pme0075	C7H11NO5	N-Acetyl-L-glutamic acid	Amino acids and derivatives	Amino acids and derivatives	1188-37-0	3	52238	113050	1.01415	0.0198623	0.0318467	2.16413	1.11379	up
Lmzn006795	C30H46O3	Ursonic acid	Terpenoids	Triterpene	6246-46-4	3	13829.3	30065.7	1.03103	0.0100409	0.0184101	2.17405	1.12039	up
Hmsp000364	C7H13NO2	L-Cyclopentylglycine	Amino acids and derivatives	Amino acids and derivatives	2521-84-8	3	93962.7	204723	1.08458	0.0162555	0.0271719	2.17877	1.12352	up
Zmgn000447	C3H7O7P	3-Phospho-D-glyceric acid	Others	Saccharides and Alcohols	820-11-1	3	239957	525833	1.09454	0.00258667	0.00728101	2.19137	1.13183	up
pmb2211	C19H38N2O3	Cocamidopropyl betaine	Alkaloids	Alkaloids	4292-10-8	1	279530	614847	1.12046	0.000357552	0.00223961	2.19957	1.13722	up
mws0704	C2H8NO4P	O-Phosphorylethanolamine	Alkaloids	Alkaloids	1071-23-4	3	65365.7	144643	1.11779	0.00399996	0.00956967	2.21283	1.14589	up
Zmtn001661	C14H20O8	Vanilloloside	Phenolic acids	Phenolic acids	74950-96-2	2	1.90987e+07	4.26157e+07	1.12371	0.00210719	0.00633826	2.23134	1.15791	up
Lmgn002253	C31H36O18	Syringoylcaffeoylquinic acid-D-glucose	Phenolic acids	Phenolic acids	-	2	398563	893383	1.02108	0.00666187	0.0135375	2.24151	1.16447	up
MWS4354	C11H15N5O4	N6-methyladenosine	Nucleotides and derivatives	Nucleotides and derivatives	1867-73-8	1	154513	346673	1.11914	3.9707e-05	0.000760812	2.24365	1.16585	up
Hmqn002118	C9H6O3	7-Hydroxycoumarin	Lignans and Coumarins	Lignans	93-35-6	3	130237	293383	1.05497	0.0110575	0.0198826	2.25269	1.17165	up
pmb0618	C28H34O16	Hesperetin-8-C-glucoside-3'-O-glucoside	Flavonoids	Flavonoid carbonoside	-	3	1.53267e+06	3457100	1.10834	0.00222278	0.00661611	2.25561	1.17352	up
Zmdn003480	C26H34O12	Cycloolivil-6-O-glucoside	Lignans and Coumarins	Lignans	-	2	64074	145193	1.08653	0.001109	0.00413159	2.26603	1.18016	up
Cmcp007058	C30H48O6	1α,2β,3β,19α-Tetrahydroxyurs-12-en-28-oic acid	Terpenoids	Triterpene	-	2	125063	284617	1.09193	0.00649922	0.0132306	2.27578	1.18636	up
Zmhn002227	C17H22O10	4-O-Glucosyl-sinapate	Phenolic acids	Phenolic acids	-	2	668053	1.52627e+06	1.12434	0.000181559	0.00166918	2.28465	1.19197	up
Smpn009074	C30H48O6	2α,3α,19α,23-tetrahydroxy-12-ursen-28-oic acid	Terpenoids	Triterpene	-	2	4327600	9.89413e+06	1.12357	7.02024e-06	0.000421214	2.28629	1.19301	up
mws0425	C5H6O4	Citraconic acid	Organic acids	Organic acids	498-23-7	3	210053	480420	1.11811	0.00628833	0.0128471	2.28713	1.19354	up
MWSmce328	C25H24O12	Isochlorogenic acid C	Phenolic acids	Phenolic acids	57378-72-0	1	3923400	8993300	1.10782	0.00620422	0.0127892	2.29222	1.19675	up
pme3033	C4H9NO2	N,N-Dimethylglycine	Amino acids and derivatives	Amino acids and derivatives	1118-68-9	3	999520	2309000	1.12005	0.000566934	0.0027858	2.31011	1.20796	up
pme0014	C5H9NO4	L-Glutamic acid	Amino acids and derivatives	Amino acids and derivatives	56-86-0	1	1.09393e+07	2.54987e+07	1.11136	0.000147752	0.00149651	2.33092	1.2209	up
pmb0678	C37H38O18	Vitexin-7-O-(6''-feruloyl)glucoside	Flavonoids	Flavonoid carbonoside	-	2	1.53073e+07	37227000	1.12485	5.57282e-05	0.000860603	2.43197	1.28213	up
pmb2165	C18H38NO7P	LysoPC 10:0	Lipids	LPC	22248-63-1	3	4280.93	10440.1	1.11268	0.00332226	0.00858144	2.43874	1.28614	up
Lmzn106829	C30H46O3	Betulonic acid	Terpenoids	Triterpene	4481-62-3	3	13102.4	31976	1.02677	0.00622633	0.0127892	2.44048	1.28716	up
pme0193	C5H10N2O3	L-Glutamine	Amino acids and derivatives	Amino acids and derivatives	56-85-9	3	3230300	7890900	1.12409	0.00205645	0.00623497	2.44278	1.28852	up
Lmhp009368	C30H50NO7P	LysoPC 22:6	Lipids	LPC	-	3	19845	48561	1.11062	0.000142444	0.00148978	2.44701	1.29102	up
pme2651	C21H28N7O17P3	NADP (Nicotinamide adenine dinucleotide phosphate)	Nucleotides and derivatives	Nucleotides and derivatives	53-59-8	3	104304	257303	1.09727	0.00289206	0.00781267	2.46685	1.30267	up
Lmqp002784	C7H7NO2	Salicylamide	Alkaloids	Phenolamine	65-45-2	3	30680.7	75737	1.08277	0.0123021	0.0214622	2.46856	1.30367	up
Cmdn000784	C5H4N4O3	Uric acid	Nucleotides and derivatives	Nucleotides and derivatives	69-93-2	3	15044	37352	1.04673	0.00287048	0.00780991	2.48285	1.312	up
Zmzn000113	C5H9NO4	L-threo-3-Methylaspartate	Amino acids and derivatives	Amino acids and derivatives	6061-13-8	3	872067	2.17173e+06	1.1233	0.000960545	0.00380216	2.49033	1.31634	up
Zmzn000078	C3H7O6P	Dihydroxyacetone phosphate	Others	Saccharides and Alcohols	57-04-5	3	82200.7	206833	1.12384	0.00267959	0.00747888	2.5162	1.33125	up
Cwjp002007	C43H48O24	Kaempferol-3-O-sophoroside-7-O-(2''-Feruloyl)glucoside	Flavonoids	Flavonols	-	2	108064	273053	1.1002	0.0072723	0.0145446	2.52678	1.3373	up
pmb2723	C21H26O13	4-Hydroxycoumarin di-glucoside	Lignans and Coumarins	Coumarins	-	3	19201.3	48557.7	1.00535	0.0106571	0.0192843	2.52887	1.33849	up
mws0028	C8H8O4	Vanillic acid	Phenolic acids	Phenolic acids	121-34-6	3	48173.7	122067	1.0864	0.00285557	0.00778793	2.53389	1.34135	up
ML10181668	C6H11NO2	Cycloleucine	Amino acids and derivatives	Amino acids and derivatives	52-52-8	1	1038600	2.64523e+06	1.12614	0.000329895	0.00216138	2.54692	1.34875	up
mws4053	C30H48O3	Ursolic acid	Terpenoids	Triterpene	77-52-1	2	203123	517897	1.0855	0.00169368	0.00546014	2.54967	1.35031	up
HJN102	C34H30O15	3,4,5-Tricaffeoylquinic acid	Phenolic acids	Phenolic acids	86632-03-3	3	80520.7	212200	1.10291	0.00566977	0.0120204	2.63535	1.39799	up
mws0574	C4H8O3	2-Hydroxyisobutyric acid	Organic acids	Organic acids	594-61-6	3	19893.7	52878.3	1.06359	0.00439389	0.0101534	2.65805	1.41037	up
pme3188	C9H13N2O9P	Uridine 5'-monophosphate	Nucleotides and derivatives	Nucleotides and derivatives	58-97-9	1	284780	766520	1.11574	6.27979e-05	0.000929736	2.69162	1.42848	up
mws0179	C17H20O9	Chlorogenic acid methyl ester	Phenolic acids	Phenolic acids	29708-87-0	2	7.47433e+06	2.01797e+07	1.12514	0.000463482	0.0025281	2.69986	1.43289	up
Zmhn001793	C15H18O9	6-O-Caffeoyl-D-glucose*	Phenolic acids	Phenolic acids	-	2	652210	1.78323e+06	1.12069	0.000261177	0.00201177	2.73414	1.45109	up
Lmgp003989	C25H22O11	Dicaffeoylshikimic acid	Phenolic acids	Phenolic acids	-	1	2.62253e+06	7204000	1.11501	0.0049677	0.0109965	2.74696	1.45784	up
Hmsn002272	C15H20O8	Demethyl coniferin	Phenolic acids	Phenolic acids	-	3	469337	1300700	1.12506	0.00031211	0.00211789	2.77136	1.47059	up
MWS20155	C18H16O8	Rosmarinic acid	Phenolic acids	Phenolic acids	537-15-5	3	61807	171410	1.09752	0.00145396	0.00491959	2.77331	1.47161	up
Lmdp003509	C20H18O11	Quercetin-3-O-xyloside (Reynoutrin)	Flavonoids	Flavonols	549-32-6	3	37517.3	104178	1.02054	0.045056	0.063334	2.77681	1.47343	up
pme0026	C6H14N2O2	L-Lysine	Amino acids and derivatives	Amino acids and derivatives	56-87-1	3	2.96393e+06	8.24737e+06	1.08334	0.00401273	0.0095701	2.78257	1.47642	up
Zmhp001956	C33H40O22	6-Hydroxykaempferol 3,6,7-triglucoside	Flavonoids	Flavonols	-	1	21962.7	61696	1.06617	0.00141976	0.0048459	2.80913	1.49012	up
Lmdp003286	C21H20O12	Isohyperoside	Flavonoids	Flavonols	35589-21-0	2	601360	1.69357e+06	1.10258	0.000301013	0.00207236	2.81623	1.49376	up
Lmqn000432	C9H19O11P	1-(sn-Glycero-3-phospho)-1D-myo-inositol	Others	Saccharides and Alcohols	-	1	2538100	7.15037e+06	1.10084	0.0131912	0.0225795	2.81721	1.49427	up
pme3011	C4H9NO2	γ-Aminobutyric acid	Organic acids	Organic acids	56-12-2	3	985347	2.78703e+06	1.12608	0.000277953	0.0020443	2.82848	1.50003	up
Zmdp000376	C5H11N3O	4-Guanidinobutanal	Others	Others	-	1	866053	2.45473e+06	1.11956	3.70306e-05	0.000760812	2.83439	1.50304	up
mws0242	C8H14O4	Suberic Acid	Organic acids	Organic acids	505-48-6	3	59464	169587	1.12192	0.00130903	0.00462012	2.85192	1.51193	up
pmn001420	C15H18O9	1-O-[(E)-Caffeoyl]-D-glucose*	Phenolic acids	Phenolic acids	-	2	711550	2030900	1.1126	0.000543582	0.00272988	2.85419	1.51308	up
pmb3081	C6H11PO11	Glucarate O-Phosphoric acid	Others	Saccharides and Alcohols	-	3	3288000	9556700	1.10705	0.00394143	0.00951955	2.90654	1.5393	up
Smgp004575	C21H20O12	Quercetin-5-O-β-D-glucoside	Flavonoids	Flavonols	-	2	587297	1.73837e+06	1.11521	0.000226054	0.00186741	2.95995	1.56557	up
pme3163	C7H15O10P	D-Sedoheptuiose 7-phosphate	Others	Saccharides and Alcohols	2646-35-7	3	2.74863e+06	8148900	1.12369	0.000643616	0.00297243	2.96471	1.56789	up
MWSHY0113	C21H20O12	Quercetin-3-O-galactoside (Hyperin)*	Flavonoids	Flavonols	482-36-0	1	637423	1.89253e+06	1.12386	0.000154567	0.00154567	2.96904	1.56999	up
Zmjp013616	C30H50O3	12,13-Dihydroursolic acid	Terpenoids	Triterpene	-	2	111004	332533	1.07885	0.00101434	0.00394657	2.99568	1.58288	up
MWStz091	C8H12N2O2	Cyclo(L-Ala-L-Pro)	Amino acids and derivatives	Amino acids and derivatives	36357-32-1	3	8285.03	24833.7	1.10595	0.0105617	0.019142	2.99741	1.58372	up
pmp001312	C33H40O22	6-Hydroxykaempferol-3,7,6-O-triglycoside	Flavonoids	Flavonols	-	1	67187.3	203133	1.09085	0.000366712	0.00225974	3.02339	1.59617	up
pmb2653	C24H42O20	DMelezitose O-rhamnoside	Others	Saccharides and Alcohols	-	3	66092.3	200003	1.11619	0.000248028	0.00197729	3.02612	1.59747	up
Zmhn000563	C15H20O9	Syringic acid 4-O-rhamnoside	Lignans and Coumarins	Lignans	-	3	115260	357343	1.11766	0.00945892	0.0176773	3.10032	1.63242	up
MWSHY0046	C21H20O12	Quercetin-3-O-glucoside (Isoquercitrin)*	Flavonoids	Flavonols	482-35-9	1	578120	1820800	1.12237	2.11418e-05	0.000578742	3.14952	1.65513	up
Zmyn000083	C6H14O12P2	D-Glucose 1,6-bisphosphate	Others	Saccharides and Alcohols	10139-18-1	3	10076.1	32017.3	1.09117	0.00312422	0.00824446	3.17754	1.66791	up
MWSmce306	C19H12O8	Diacerein	Quinones	Anthraquinone	13739-02-1	2	1735.3	5547.93	1.01869	0.0311447	0.045872	3.1971	1.67677	up
pmb2643	C14H26O2	Myristoleic acid	Lipids	Free fatty acids	544-64-9	1	15366	49365.3	1.12062	2.49642e-05	0.0006468	3.21263	1.68376	up
pmb0764	C6H9NOS	4-Methyl-5-thiazoleethanol	Others	Others	137-00-8	3	19074.7	61718.7	1.04791	0.0303157	0.044883	3.23564	1.69405	up
pmb0998	C10H14N5O8P	Guanosine 5'-monophosphate	Nucleotides and derivatives	Nucleotides and derivatives	85-32-5	3	78302	253600	1.11877	0.000679583	0.00305437	3.23874	1.69543	up
pmb0964	C16H23N5O5	Isopentenyladenine-7-N-glucoside	Nucleotides and derivatives	Nucleotides and derivatives	-	3	88915.3	287980	1.09909	0.0206426	0.0327751	3.23881	1.69546	up
mws0609	C10H12N5O7P	Guanosine 3',5'-cyclic monophosphate	Nucleotides and derivatives	Nucleotides and derivatives	7665-99-8	1	819527	2.66897e+06	1.12198	0.00493609	0.0109691	3.25672	1.70342	up
MWS2027	C4H4N2O3	Barbituric acid;Malonylurea;2,4,6-Pyrimidinetrione	Nucleotides and derivatives	Nucleotides and derivatives	67-52-7	1	307050	1014510	1.12074	0.000126096	0.00139563	3.30405	1.72424	up
mws0055	C20H20O7	Tangeretin (4',5,6,7,8-Pentamethoxyflavone)	Flavonoids	Flavones	481-53-8	3	8691.03	28765.7	1.113	0.000784311	0.0033868	3.30981	1.72675	up
pme3174	C9H14N3O8P	Cytidine 5'-monophosphate(Cytidylic acid)	Nucleotides and derivatives	Nucleotides and derivatives	63-37-6	3	84782.3	281030	1.12336	6.37899e-05	0.000932031	3.31472	1.72889	up
pmb3107	C15H20O10	Glucosyringic Acid	Phenolic acids	Phenolic acids	-	3	230077	773403	1.12369	0.00343628	0.00874461	3.3615	1.74911	up
MWSslk140	C7H13NO3S	N-Acetyl-L-Methionine	Amino acids and derivatives	Amino acids and derivatives	65-82-7	3	39050	131377	1.10808	0.000445232	0.00248839	3.36432	1.75031	up
Wmmn002441	C10H16O3	(E)-Linalool-1-oic acid	Lipids	Free fatty acids	-	3	261820	882867	1.05902	0.0750791	0.0977056	3.37204	1.75362	up
pme0008	C6H13N3O3	L-Citrulline	Amino acids and derivatives	Amino acids and derivatives	372-75-8	3	382973	1295700	1.12317	1.39345e-05	0.000558362	3.38326	1.75842	up
MWS5173	C4H5N3O	Isocytosine	Nucleotides and derivatives	Nucleotides and derivatives	108-53-2	3	34583.7	118440	1.09143	0.00224294	0.00664144	3.42474	1.77599	up
Lmhp009682	C30H52NO7P	LysoPC 22:5(2n isomer)	Lipids	LPC	-	3	5992.53	21062.7	1.0992	0.00235287	0.00687761	3.51482	1.81345	up
mws0520	C11H13NO4	N-Acetyl-L-tyrosine	Amino acids and derivatives	Amino acids and derivatives	537-55-3	3	100748	359617	1.11136	7.83481e-05	0.00105091	3.56946	1.8357	up
HJN037	C8H8O5	4-O-Methylgallic Acid	Phenolic acids	Phenolic acids	4319-02-2	2	258537	945170	1.09118	0.047945	0.0666552	3.65585	1.8702	up
pmb3079	C8H16NO9P	N-Acetyl-D-glucosamine-1-phosphate	Others	Saccharides and Alcohols	6866-69-9	3	60085.3	224320	1.09506	0.000280324	0.00204852	3.73336	1.90047	up
pma0702	C29H39N3O8	N1,N8-Bis(sinapoyl)spermidine	Alkaloids	Phenolamine	-	3	5000900	18682000	1.12584	9.18414e-06	0.000509116	3.73573	1.90139	up
Lmhp008273	C20H40NO7P	LysoPE 15:1(2n isomer)	Lipids	LPE	-	3	11783.9	44775.3	1.11101	0.00024141	0.00193808	3.79969	1.92588	up
Zmjp000182	C7H16N4O2	N-Monomethyl-L-arginine*	Amino acids and derivatives	Amino acids and derivatives	17035-90-4	1	1.50547e+06	5721700	1.12186	0.000776867	0.00338026	3.80062	1.92623	up
Lmhp010099	C30H52NO7P	LysoPC 22:5	Lipids	LPC	-	3	5996.97	22831.7	1.11496	0.00686469	0.0138754	3.8072	1.92873	up
Lmdp004574	C37H38O20	Quercetin-3-O-(2'''-Feruloyl)sophoroside	Flavonoids	Flavonols	-	3	9070.6	34998.3	1.05716	0.0586059	0.0786009	3.85844	1.94802	up
Lmzn005892	C30H46O5	Isoceanothic acid	Terpenoids	Triterpene	-	2	13345	52164.3	1.12501	0.000116959	0.00136054	3.9089	1.96676	up
pme3443	C11H12O4	Sinapinaldehyde	Phenolic acids	Phenolic acids	4206-58-0	3	79439	312133	1.11892	0.00705569	0.014186	3.92922	1.97424	up
MWSmce113	C10H14O4	Guaifenesin	Others	Saccharides and Alcohols	93-14-1	3	17252.3	67878.3	1.0793	0.0630371	0.083658	3.93444	1.97616	up
Lmtn003441	C15H20O7	2-Acetyl-3-hydroxyphenyl-1-O-glucoside	Phenolic acids	Phenolic acids	-	3	23936.7	94350	1.06806	0.00609993	0.0126435	3.94165	1.9788	up
pmb2497	C9H10O5	4-Hydroxy-3-methoxymandelate	Phenolic acids	Phenolic acids	55-10-7	3	176683	706110	1.12395	9.34636e-05	0.00115814	3.99647	1.99873	up
Zmdp000292	C7H16N4O2	Arginine methyl ester*	Amino acids and derivatives	Amino acids and derivatives	-	1	1549400	6.21133e+06	1.12393	1.60569e-05	0.000558362	4.00886	2.00319	up
pmb2507	C5H11O7P	2-Deoxyribose-1-phosphate	Nucleotides and derivatives	Nucleotides and derivatives	17210-42-3	3	418920	1.73273e+06	1.121	0.00254526	0.00721791	4.13619	2.0483	up
Lmsn013282	C30H46O4	Pomonic Acid	Terpenoids	Triterpene	13849-90-6	2	12485	54009	1.11814	0.00123814	0.00445263	4.32591	2.113	up
pmp000241	C27H28O17	Luteolin-6-C-(2''-glucuronyl)glucoside	Flavonoids	Flavonoid carbonoside	-	3	23341	105531	1.12208	0.00157578	0.00520693	4.52127	2.17673	up
pmb0711	C27H30O16	Quercetin-7-O-rutinoside*	Flavonoids	Flavonols	147714-62-3	3	1.27273e+06	5.80763e+06	1.12545	0.000558286	0.00275566	4.56312	2.19002	up
Zmhp002640	C33H40O21	6-Hydroxykaempferol 3-Rutinoside-6-glucoside	Flavonoids	Flavonols	-	2	711487	3305400	1.12269	5.38756e-06	0.000399367	4.64577	2.21592	up
Lmmp003091	C27H30O16	Quercetin-3-O-(4''-O-glucosyl)rhamnoside	Flavonoids	Flavonols	59262-54-3	3	1.19163e+06	5.61533e+06	1.12486	1.47431e-05	0.000558362	4.7123	2.23643	up
Lmmp002334	C33H40O21	Quercetin-3-O-rutinoside-7-O-glucoside	Flavonoids	Flavonols	-	2	649113	3.08367e+06	1.12502	5.21283e-07	8.48946e-05	4.75058	2.2481	up
HJN041	C21H24O11	Epicatechin glucoside	Flavonoids	Flavanols	-	2	22964	109747	1.10183	9.02683e-05	0.00113789	4.77907	2.25673	up
pmb0752	C17H20O9	3-O-Feruloylquinic acid	Phenolic acids	Phenolic acids	1899-29-2	2	58952.7	286040	1.10836	0.00304205	0.00810265	4.85203	2.27859	up
mws0852	C20H22N8O5	Methotrexate	Nucleotides and derivatives	Nucleotides and derivatives	59-05-2	3	12054.3	59131.7	1.12355	0.00373452	0.00915559	4.90543	2.29438	up
mws2125	C3H5O6P	Phosphoenolpyruvate	Organic acids	Organic acids	138-08-9	3	32812	163290	1.11043	0.0053493	0.0114413	4.97653	2.31514	up
pmp000127	C28H32O16	Chrysoeriol-6,8-di-C-glucoside	Flavonoids	Flavonoid carbonoside	-	2	59975.7	303407	1.1042	0.000646103	0.00297243	5.05883	2.3388	up
pmn001352	C19H22O9	6-Hydroxyrumicin-8-O-D-glucoside	Quinones	Anthraquinone	-	2	80614	409750	1.10007	0.000129864	0.00140996	5.08286	2.34564	up
MWSmce040	C8H8O3	Isovanillin	Phenolic acids	Phenolic acids	621-59-0	3	54545.7	279380	1.11909	0.00224062	0.00664144	5.12195	2.35669	up
MWSmce326	C9H17N4O9P	AICAR phosphate (Acadesine phosphate)	Nucleotides and derivatives	Nucleotides and derivatives	681006-28-0	3	45060.7	230803	1.11594	0.0043998	0.0101534	5.12206	2.35672	up
Lmgn000224	C5H6O5	2-Methyl-3-oxosuccinic acid	Organic acids	Organic acids	-	3	32188.7	165120	1.10535	5.24007e-05	0.000836409	5.12976	2.35889	up
Zmcn003729	C26H32O12	1-Hydroxypinoresinol-4'-O-Glucoside	Lignans and Coumarins	Lignans	-	2	131669	682247	1.10851	0.000145199	0.00149123	5.18152	2.37337	up
Lmmn003748	C20H24O6	Isolariciresinol	Lignans and Coumarins	Lignans	548-29-8	3	23097	123077	1.11788	0.00359051	0.00896695	5.32869	2.41378	up
pme3207	C6H6O4	Muconic acid	Organic acids	Organic acids	1119-72-8	3	1350500	7.25113e+06	1.12235	4.52583e-05	0.000760812	5.36922	2.42471	up
mws1138	C24H26N2O13	Betanin (Betanidin-5-O-glucoside)	Alkaloids	Plumerane	7659-95-2	3	19581	107327	1.07482	0.000437994	0.00247185	5.48116	2.45448	up
Hmln001931	C32H42O16	Matairesinol-4,4'-di-O-glucoside	Lignans and Coumarins	Lignans	-	2	16281.3	89758.7	1.11871	0.00837922	0.0161063	5.51298	2.46283	up
Lmsp013224	C29H46O	Stigmasta-4,22-Dien-3-One	Others	Others	20817-72-5	2	5940.57	32946.3	1.07484	0.000492514	0.00259498	5.54599	2.47145	up
Lmjp002461	C27H30O16	Quercetin-3-O-neohesperidoside*	Flavonoids	Flavonols	117611-67-3	3	1125800	6284600	1.1236	6.51645e-06	0.000412709	5.58234	2.48087	up
Lmbn004790	C11H14O4	Methyl 3-(3-hydroxy-4-methoxyphenyl)propanoate	Phenolic acids	Phenolic acids	129150-61-4	3	10099.4	56843.7	1.11012	2.98002e-05	0.000666123	5.6284	2.49273	up
pmn001369	C32H42O17	1-Hydroxypineolin Diglucoside	Lignans and Coumarins	Lignans	-	3	29190.3	165120	1.11316	2.24475e-05	0.000595121	5.65667	2.49995	up
Lmjp003731	C26H26O12	3,4-O-Dicaffeoylquinic Acid Methyl Ester*	Phenolic acids	Phenolic acids	-	3	47641.7	278310	1.1202	2.71829e-05	0.000654062	5.84174	2.5464	up
Zmgn004894	C8H8O3	Methyl 4-hydroxybenzoate	Organic acids	Organic acids	99-76-3	3	36958	217407	1.12251	4.1098e-05	0.000760812	5.88253	2.55644	up
pmp001105	C33H40O20	Kaempferol-3-O-neohesperidoside-7-O-glucoside	Flavonoids	Flavonols	-	2	415870	2.47973e+06	1.12351	0.00486738	0.01088	5.96276	2.57598	up
mws0120	C8H20NO6P	Choline Alfoscerate	Lipids	PC	28319-77-9	1	175603	1103870	1.12173	0.00305235	0.00811115	6.28616	2.65218	up
pme3186	C3H7O6P	DL-Glyceraldehyde-3-phosphate	Organic acids	Organic acids	591-59-3	3	59926.3	401243	1.12275	0.00504012	0.011052	6.69561	2.74322	up
mws0458	C8H8O3	Vanillin	Phenolic acids	Phenolic acids	121-33-5	3	130993	881773	1.11854	1.54882e-05	0.000558362	6.73144	2.75091	up
pme3311	C6H14O12P2	D-Fructose-1,6-biphosphate	Others	Saccharides and Alcohols	488-69-7	3	16547.9	112246	1.08175	0.00201304	0.00615247	6.7831	2.76195	up
pmn001375	C26H32O12	1-Hydroxypinoresinol-1-O-Glucoside	Lignans and Coumarins	Lignans	81495-71-8	2	203737	1.43647e+06	1.11847	6.18017e-06	0.000412709	7.0506	2.81775	up
Smpn011792	C30H48O4	2,3-dihydroxy-12-ursen-28-oic acid	Terpenoids	Triterpene	-	3	180490	1284000	1.12438	0.00140471	0.00482342	7.11397	2.83065	up
pme2380	C5H6O5	α-Ketoglutaric acid	Organic acids	Organic acids	328-50-7	3	141605	1039290	1.08776	0.000294075	0.00206704	7.33934	2.87565	up
MWS3149	C8H8O3	3-Methoxybenzoic acid	Phenolic acids	Phenolic acids	586-38-9	3	52460.7	394673	1.12543	9.49141e-05	0.00116346	7.52322	2.91135	up
Zmcn005156	C26H26O12	4,5-O-Dicaffeoylquinic Acid Methyl Ester	Phenolic acids	Phenolic acids	-	3	52928	422670	1.12474	0.000904566	0.00366977	7.98575	2.99743	up
Lmsn008888	C30H46O7	2α,3β,19α-Trihydroxyolean-12-en-23,28-dioic acid	Terpenoids	Triterpene	-	2	1550.8	12554.7	1.12507	0.00108145	0.00407554	8.09561	3.01714	up
Hmlp003129	C20H22O6	Matairesinol	Lignans and Coumarins	Lignans	580-72-3	3	35967.7	301843	1.12479	0.00297745	0.00798657	8.39207	3.06903	up
Zmsp001834	C8H8O4	2,6-Dimethoxy-1,4-benzoquinone	Quinones	Quinones	530-55-2	3	107084	907087	1.12426	0.000340882	0.00219551	8.47077	3.08249	up
mws0005	C10H12N2	Tryptamine	Alkaloids	Plumerane	61-54-1	3	191830	1.62843e+06	1.09569	6.54057e-05	0.000932031	8.48894	3.08558	up
pmn001517	C15H22O8	3,4,5-Trimethoxyphenyl-1-O-Glucoside	Phenolic acids	Phenolic acids	-	2	2.22597e+06	19196000	1.12624	3.51305e-08	2.00244e-05	8.62367	3.1083	up
Lmjp003822	C26H26O12	3,5-O-Dicaffeoylquinic Acid Methyl Ester*	Phenolic acids	Phenolic acids	159934-13-1	3	30973.3	275067	1.12505	0.00162029	0.00529264	8.88076	3.15068	up
Lmsp004450	C20H22O6	Dehydrodiconiferyl alcohol	Phenolic acids	Phenolic acids	97465-82-2	3	41808.3	418153	1.12027	0.000144589	0.00149123	10.0017	3.32217	up
Lmsp004670	C27H30O15	Kaempferol-3-O-glucoside-7-O-rhamnoside*	Flavonoids	Flavonols	-	1	445813	5.57643e+06	1.12104	0.000618518	0.00291368	12.5084	3.64483	up
Lmyp003371	C7H8O2	3,5-Dihydroxytoluene	Phenolic acids	Phenolic acids	504-15-4	1	17857.4	224767	1.08246	0.000837815	0.00351543	12.5868	3.65383	up
MWSHY0080	C27H30O15	Luteolin-7-O-neohesperidoside (Lonicerin)	Flavonoids	Flavones	25694-72-8	1	414123	5.86187e+06	1.12526	0.00148515	0.00497963	14.1549	3.82323	up
MWSHY0061	C27H30O15	Kaempferol-3-O-neohesperidoside*	Flavonoids	Flavonols	32602-81-6	1	368693	5475800	1.12587	0.00129314	0.00457821	14.8519	3.89258	up
pma0134	C4H8O4	D-Threose	Others	Saccharides and Alcohols	95-43-2	3	30065.7	458203	1.12213	0.000325277	0.00216138	15.2401	3.9298	up
Xmgp006913	C20H20O5	2,4,2',4'-tetrahydroxy-3'-prenylchalcone	Flavonoids	Chalcones	-	3	208023	3.19153e+06	1.12611	0.000118423	0.00136366	15.3422	3.93943	up
mws0093	C10H12O3	Coniferyl alcohol	Phenolic acids	Phenolic acids	458-35-5	3	56577.3	929547	1.12451	0.00397951	0.00955082	16.4297	4.03823	up
Lmbn004847	C10H12O3	4-Methoxyphenylpropionic acid	Phenolic acids	Phenolic acids	-	3	15806.7	289837	1.12587	0.000176159	0.00165865	18.3364	4.19664	up
MWSmce621	C22H18O12	Cichoric Acid	Phenolic acids	Phenolic acids	6537-80-0	3	51140.7	1124460	1.1233	0.00548494	0.0116875	21.9876	4.45862	up
pme2954	C15H10O7	Quercetin	Flavonoids	Flavonols	117-39-5	3	42496.7	1.10243e+06	1.12479	8.07497e-05	0.0010704	25.9416	4.6972	up
Lmsn008212	C30H46O7	2α,3β,19α-Trihydroxyurs-12-en-23,28-dioic acid	Terpenoids	Triterpene	-	2	9	5874	1.12617	0.00710107	0.0142521	652.667	9.3502	up
pmb2673	C9H9NO5	6-Hydroxydopaquinone	Amino acids and derivatives	Amino acids and derivatives	135791-48-9	3	9	9052.03	1.12555	0.0196676	0.0316681	1005.78	9.9741	up
pmf0314	C20H34O	cis-Abienol	Others	Saccharides and Alcohols	17990-16-8	3	9	9497.17	1.12652	0.000449656	0.00248839	1055.24	10.0434	up
Li512111	C24H24O13	Isorhamnetin-3-O-(6''-acetylglucoside)	Flavonoids	Flavonols	-	3	9	9784.23	1.1256	0.0216969	0.0340695	1087.14	10.0863	up
mws0930	C22H34O2	Docosapentaenoic acid	Lipids	Free fatty acids	24880-45-3	3	9	14951	1.12624	0.00719552	0.0144163	1661.22	10.698	up
Lmmp003628	C37H44N4O9	Tricaffeoylspermine	Alkaloids	Phenolamine	-	3	9	17889	1.12413	0.043529	0.0618741	1987.67	10.9569	up
mws0921	C9H10O2	p-Coumaryl alcohol	Phenolic acids	Phenolic acids	3690-05-9	3	9	17975	1.12577	0.0169508	0.0281689	1997.22	10.9638	up
HJAP046	C12H14O5	1-(2,4,5-Trimethoxyphenyl)-1,2-propanedione	Phenolic acids	Phenolic acids	2020-84-0	3	9	20085.7	1.12544	0.0241358	0.0372325	2231.74	11.124	up
Hmln002199	C23H22O13	Quercetin-3-O-(6''-acetyl)galactoside	Flavonoids	Flavonols	-	3	9	20974.7	1.1228	0.0606908	0.081206	2330.52	11.1864	up
Hmpn005101	C21H24O11	Sieboldin	Flavonoids	Chalcones	18777-73-6	3	9	31191.3	1.12651	0.000977427	0.00385559	3465.7	11.7589	up
Lmdn003756	C10H10O4	Methyl caffeate	Phenolic acids	Phenolic acids	3843-74-1	3	9	34113.3	1.12627	0.00827833	0.0159684	3790.37	11.8881	up
HJAP064	C25H24O15	Isorhamnetin-3-O-(6''-malonylglucoside)	Flavonoids	Flavonols	-	3	9	35029.3	1.12652	0.000633194	0.00294975	3892.15	11.9264	up
Hmcp001629	C30H32O19	Kaempferol-3-O-(6''-Malonyl)glucoside-7-O-Glucoside	Flavonoids	Flavonols	-	3	9	38147.7	1.12652	0.000708718	0.00313154	4238.63	12.0494	up
mws0863	C5H11O7P	2-Deoxyribose-5'-phosphate	Nucleotides and derivatives	Nucleotides and derivatives	102916-66-5	3	9	39358	1.12628	0.0088239	0.0167097	4373.11	12.0944	up
mws0361	C16H30O2	Palmitoleic Acid*	Lipids	Free fatty acids	373-49-9	1	9	45789.7	1.12652	0.00060103	0.00286932	5087.74	12.3128	up
mws0262	C4H6O6	L-Tartaric acid	Organic acids	Organic acids	87-69-4	3	9	46524.3	1.12452	0.0559497	0.0755181	5169.37	12.3358	up
mws0853	C11H14O4	Sinapyl alcohol	Phenolic acids	Phenolic acids	537-33-7	3	9	48392.7	1.12571	0.0264954	0.0400878	5376.96	12.3926	up
Lmcn009122	C16H30O2	(7Z)-Hexadecenoic acid*	Lipids	Free fatty acids	2416-19-5	1	9	58697	1.12639	0.00478066	0.0107786	6521.89	12.6711	up
pme2527	C5H12N2O2	L-Ornithine	Amino acids and derivatives	Amino acids and derivatives	70-26-8	3	9	65588.3	1.12649	0.00198149	0.00608869	7287.59	12.8312	up
MWSmce579	C9H8O	Trans-Cinnamaldehyde	Phenolic acids	Phenolic acids	14371-10-9	3	9	68826.3	1.12642	0.0038214	0.00930854	7647.37	12.9007	up
pmb0108	C19H18O8	Feruloyl syringic acid	Phenolic acids	Phenolic acids	-	3	9	69762.7	1.12645	0.00311982	0.00824446	7751.41	12.9202	up
mws0009	C10H10O3	Coniferaldehyde	Phenolic acids	Phenolic acids	20649-42-7	3	9	75538.7	1.12648	0.00233064	0.00684775	8393.19	13.035	up
MWS1852	C8H8O2	4-Methoxybenzaldehyde	Phenolic acids	Phenolic acids	123-11-5	2	9	75576	1.12644	0.00347007	0.00879112	8397.33	13.0357	up
ML10177402	C7H7NO3	4-Aminosalicylic acid	Phenolic acids	Phenolic acids	65-49-6	3	9	75818	1.12615	0.0128633	0.0221848	8424.22	13.0403	up
mws0663	C7H8N4O2	1,7-Dimethylxanthine	Nucleotides and derivatives	Nucleotides and derivatives	611-59-6	3	9	75922	1.12633	0.00841476	0.0161224	8435.78	13.0423	up
Zmyn000268	C3H6O3	2,3-Dihydroxypropanal	Others	Saccharides and Alcohols	56-82-6	3	9	82319.3	1.12653	0.000365281	0.00225974	9146.59	13.159	up
pmf0096	C2H2O4	Oxalic acid	Organic acids	Organic acids	144-62-7	3	9	86922	1.12654	0.000120589	0.00137471	9658	13.2375	up
pmp000589	C24H22O15	Quercetin-7-O-(6''-malonyl)glucoside	Flavonoids	Flavonols	-	3	9	90772	1.12647	0.00269861	0.00750346	10085.8	13.3	up
MWStz043	C26H26O12	3,4-Di-O-caffeoylquinic acid methyl ester	Phenolic acids	Phenolic acids	114637-83-1	3	9	116473	1.1262	0.0124157	0.0215432	12941.4	13.6597	up
Lmsn011830	C30H46O5	2α,19α-Dihydroxy-3-oxours-12-en-28-oic acid	Terpenoids	Triterpene	176983-21-4	2	9	198310	1.12653	0.000240629	0.00193808	22034.4	14.4275	up
pme1137	C6H5NO3	6-Hydroxynicotinic acid	Alkaloids	Pyridine alkaloids	5006-66-6	3	9	334613	1.12652	0.000748955	0.00328388	37179.3	15.1822	up
pmn001706	C30H48O4	2-Hydroxyoleanolic acid	Terpenoids	Triterpene	26707-60-8	1	9	391263	1.12644	0.00488669	0.0109018	43473.7	15.4079	up
Lmzn006284	C30H48O4	2α-Hydroxyursolic acid	Terpenoids	Triterpene	-	3	9	399410	1.1265	0.00192783	0.00598836	44378.9	15.4376	up
pmn001705	C30H48O4	3,24-Dihydroxy-17,21-semiacetal-12(13)oleanolic fruit	Terpenoids	Triterpene	-	1	9	431303	1.12617	0.020445	0.032552	47922.6	15.5484	up
mws1610	C30H48O4	Maslinic acid	Terpenoids	Triterpene	4373-41-5	3	9	476967	1.12631	0.0123823	0.0215181	52996.3	15.6936	up
MWS0205	C4H6N4O3	Allantoin	Organic acids	Organic acids	97-59-6	3	9	633270	1.12637	0.00997418	0.0184026	70363.3	16.1025	up
pme2914	C6H10O5	3-Hydroxy-3-methylpentane-1,5-dioic acid	Amino acids and derivatives	Amino acids and derivatives	503-49-1	3	9	890013	1.12645	0.00529917	0.011432	98890.4	16.5935	up
pme1598	C22H24O11	Hesperetin-5-O-glucoside	Flavonoids	Flavanones	69651-80-5	2	9	964740	1.12651	0.00153868	0.00511398	107193	16.7099	up
Lmhp002001	C14H20N2O3	L-Valyl-L-Phenylalanine	Amino acids and derivatives	Amino acids and derivatives	3918-92-1	1	9	1.00401e+06	1.12649	0.00279821	0.00768665	111557	16.7674	up
mws0856	C21H20O12	Quercetin-4'-O-glucoside (Spiraeoside)	Flavonoids	Flavonols	20229-56-5	2	9	1.01687e+06	1.1265	0.0025832	0.00728101	112986	16.7858	up

## Sheet: Supplementary Table 4
Supplementary Table 4. Summary of sequencing statistics.
#sample	total reads	total bases	clean reads	clean bases	Q20 rate (%)	Q30 rate (%)	GC (%)
CR1	40409644	6061446600	40409644	6056951358	97.77	93.7	44.71
CR2	41367596	6205139400	41367596	6199753334	98	94.34	44.78
CR3	39817962	5972694300	39817962	5967473056	97.82	93.84	44.69
CS1	36854326	5528148900	36854326	5523659052	97.73	93.61	49
CS2	40129746	6019461900	40129746	6014645092	97.7	93.52	48.97
CS3	40851274	6127691100	40851274	6121954088	97.84	93.97	49.14
CL1	40418998	6062849700	40418998	6057962374	97.96	94.21	44.55
CL2	41545038	6231755700	41545038	6226107610	97.98	94.28	44.64
CL3	40172276	6025841400	40172276	6020951052	97.94	94.21	44.55
Database	KOG	KEGG	NR	SwissProt	GO	Total_cds_sequence	Overall_annotated
Gene_Number	47973	55494	109664	86768	97932	231840	123024
Annotation_Ratio	0.2069	0.2394	0.473	0.3743	0.4224	-	0.5306

## Sheet: Supplementary Table 5
Supplementary Table 5. List of DEGs enriched in different KEGG pathways between tuber, stem, and leaf of C. convolvulacea.
		Log2 foldchange values			FPKM Values
Pathway	Gene ID	CR/CS	CR/CL	CS/CL	CR	CS	CL	Abbreviation	DESCRIPTION	KEGG
Betalain biosynthesis	TRINITY_DN198240_c0_g1_i1	-4.1131	-5.141	0	4.97335	0	0	TYR	tyrosinase	K00505 TYR; tyrosinase [EC:1.14.18.1]
Betalain biosynthesis	TRINITY_DN118397_c0_g1_i1	0	-4.6382	0	5.01844	#N/A	0	TYR	tyrosinase	K00505 TYR; tyrosinase [EC:1.14.18.1]
Betalain biosynthesis	TRINITY_DN5862_c0_g1_i10	0	0	1.9658	0	219.745	858.036	DDC	aromatic-L-amino-acid/L-tryptophan decarboxylase	K01593 DDC, TDC; aromatic-L-amino-acid/L-tryptophan decarboxylase [EC:4.1.1.28 4.1.1.105]
Biosynthesis of unsaturated fatty acids	TRINITY_DN18914_c0_g1_i1	0	1.8941	1.6542	0	3.95452	12.6635	ACOX1	acyl-CoA oxidase	K00232 E1.3.3.6, ACOX1, ACOX3; acyl-CoA oxidase [EC:1.3.3.6]
Biosynthesis of unsaturated fatty acids	TRINITY_DN7402_c0_g1_i2	0	2.2286	1.8827	0	14.9025	55.1325	ACOX1	acyl-CoA oxidase	K00232 E1.3.3.6, ACOX1, ACOX3; acyl-CoA oxidase [EC:1.3.3.6]
Biosynthesis of unsaturated fatty acids	TRINITY_DN2902_c0_g1_i11	0	1.2058	1.1404	0	3912.42	8623.45	ACOX1	acyl-CoA oxidase	K00232 E1.3.3.6, ACOX1, ACOX3; acyl-CoA oxidase [EC:1.3.3.6]
Biosynthesis of unsaturated fatty acids	TRINITY_DN24576_c0_g1_i1	0	-4.9138	0	11.8393	#N/A	0.365162	ACOX1	acyl-CoA oxidase	K00232 E1.3.3.6, ACOX1, ACOX3; acyl-CoA oxidase [EC:1.3.3.6]
Biosynthesis of unsaturated fatty acids	TRINITY_DN7190_c0_g2_i1	-7.5368	-8.5644	0	53.3538	0	0	SCD	stearoyl-CoA desaturase (Delta-9 desaturase)	K00507 SCD, desC; stearoyl-CoA desaturase (Delta-9 desaturase) [EC:1.14.19.1]
Biosynthesis of unsaturated fatty acids	TRINITY_DN93879_c0_g1_i1	-2.7378	-6.9448	0	17.3557	2.61834	0	FAB2	acyl-[acyl-carrier-protein] desaturase	K03921 FAB2, SSI2, desA1; acyl-[acyl-carrier-protein] desaturase [EC:1.14.19.2 1.14.19.11 1.14.19.26]
Biosynthesis of unsaturated fatty acids	TRINITY_DN1860_c0_g1_i1	-1.1705	0	0	1233.04	548.101	#N/A	FAB2	acyl-[acyl-carrier-protein] desaturase	K03921 FAB2, SSI2, desA1; acyl-[acyl-carrier-protein] desaturase [EC:1.14.19.2 1.14.19.11 1.14.19.26]
Biosynthesis of unsaturated fatty acids	TRINITY_DN2021_c0_g1_i16	-2.1758	-7.233	-4.6456	883.475	151.881	6.09994	ACAA1	acetyl-CoA acyltransferase 1	K07513 ACAA1; acetyl-CoA acyltransferase 1 [EC:2.3.1.16]
Biosynthesis of unsaturated fatty acids	TRINITY_DN158183_c0_g1_i1	-4.7303	-5.7583	0	7.61816	0	0	ACAA1	acetyl-CoA acyltransferase 1	K07513 ACAA1; acetyl-CoA acyltransferase 1 [EC:2.3.1.16]
Biosynthesis of unsaturated fatty acids	TRINITY_DN8583_c0_g1_i4	0	1.8068	2.6918	0	19.6357	127.962	FAD2	omega-6 fatty acid desaturase / acyl-lipid omega-6 desaturase (Delta-12 desaturase)	K10256 FAD2; omega-6 fatty acid desaturase / acyl-lipid omega-6 desaturase (Delta-12 desaturase) [EC:1.14.19.6 1.14.19.22]
Biosynthesis of unsaturated fatty acids	TRINITY_DN199_c0_g3_i1	0	1.0276	1.134	0	883.785	1939.6	TSC13	very-long-chain enoyl-CoA reductase	K10258 TER, TSC13, CER10; very-long-chain enoyl-CoA reductase [EC:1.3.1.93]
Biosynthesis of unsaturated fatty acids	TRINITY_DN8213_c1_g1_i41	2.4802	3.201	1.1311	117.696	510.217	1118.44	PHS1	very-long-chain (3R)-3-hydroxyacyl-CoA dehydratase	K10703 HACD, PHS1, PAS2; very-long-chain (3R)-3-hydroxyacyl-CoA dehydratase [EC:4.2.1.134]
Biosynthesis of unsaturated fatty acids	TRINITY_DN189662_c0_g1_i3	0	1.0599	1.0606	0	48.2053	99.9112	PHS1	very-long-chain (3R)-3-hydroxyacyl-CoA dehydratase	K10703 HACD, PHS1, PAS2; very-long-chain (3R)-3-hydroxyacyl-CoA dehydratase [EC:4.2.1.134]
Cutin, suberine and wax biosynthesis	TRINITY_DN24010_c0_g1_i2	2.9074	5.7963	3.293	1.65853	9.56841	95.0281	CYP86A4S	fatty acid omega-hydroxylase	K15398 CYP86A4S; fatty acid omega-hydroxylase [EC:1.14.-.-]
Cutin, suberine and wax biosynthesis	TRINITY_DN188140_c0_g1_i1	3.3777	-2.0985	-5.0656	30.6531	247.797	7.40357	HHT1	omega-hydroxypalmitate O-feruloyl transferase	K15400 HHT1; omega-hydroxypalmitate O-feruloyl transferase [EC:2.3.1.188]
Cutin, suberine and wax biosynthesis	TRINITY_DN29549_c0_g1_i1	1.1926	-1.9119	-2.6962	13.4668	24.0132	3.69241	CYP86A1	long-chain fatty acid omega-monooxygenase	K15401 CYP86A1; long-chain fatty acid omega-monooxygenase [EC:1.14.14.80]
Cutin, suberine and wax biosynthesis	TRINITY_DN3333_c0_g1_i5	3.1891	4.7712	1.994	8.66587	61.7683	245.045	HTH	fatty acid omega-hydroxy dehydrogenase	K15403 ACE, HTH; fatty acid omega-hydroxy dehydrogenase [EC:1.1.-.-]
Cutin, suberine and wax biosynthesis	TRINITY_DN144556_c0_g1_i1	-3.2896	0	2.8467	35.6291	2.82075	20.3791	CER1	aldehyde decarbonylase	K15404 K15404, CER1; aldehyde decarbonylase [EC:4.1.99.5]
Cutin, suberine and wax biosynthesis	TRINITY_DN1152_c0_g1_i5	8.233	10.547	2.7238	0.828706	193.095	1279.09	PXG	peroxygenase	K17991 PXG; peroxygenase [EC:1.11.2.3]
Flavone and flavonol biosynthesis	TRINITY_DN76604_c0_g3_i1	5.8872	0	-5.1688	0	5.23211	0	CYP75B1	flavonoid 3'-monooxygenase	K05280 CYP75B1; flavonoid 3'-monooxygenase [EC:1.14.14.82]
Flavone and flavonol biosynthesis	TRINITY_DN103925_c0_g1_i2	6.7167	0	-6.0039	0	9.37718	0	CYP75B1	flavonoid 3'-monooxygenase	K05280 CYP75B1; flavonoid 3'-monooxygenase [EC:1.14.14.82]
Flavone and flavonol biosynthesis	TRINITY_DN75181_c0_g1_i2	7.1951	0	-6.4824	0	13.0795	0	CYP75B1	flavonoid 3'-monooxygenase	K05280 CYP75B1; flavonoid 3'-monooxygenase [EC:1.14.14.82]
Flavone and flavonol biosynthesis	TRINITY_DN31262_c0_g2_i1	8.0927	0	-7.3753	0	24.1167	0	CYP75B1	flavonoid 3'-monooxygenase	K05280 CYP75B1; flavonoid 3'-monooxygenase [EC:1.14.14.82]
Flavone and flavonol biosynthesis	TRINITY_DN25827_c1_g2_i15	11.947	0	-11.232	0	350.121	0	CYP75B1	flavonoid 3'-monooxygenase	K05280 CYP75B1; flavonoid 3'-monooxygenase [EC:1.14.14.82]
Flavone and flavonol biosynthesis	TRINITY_DN63230_c1_g2_i1	7.2101	8.5191	1.7192	4.15764	475.883	1568.15	CYP75B1	flavonoid 3'-monooxygenase	K05280 CYP75B1; flavonoid 3'-monooxygenase [EC:1.14.14.82]
Flavone and flavonol biosynthesis	TRINITY_DN9488_c0_g1_i1	-5.8475	-3.0258	3.236	149.791	1.98773	19.03	UGT73C	UDP-glucosyl transferase 73C	K13496 UGT73C; UDP-glucosyl transferase 73C [EC:2.4.1.-]
Flavone and flavonol biosynthesis	TRINITY_DN23283_c1_g3_i2	1.3322	0	-1.2207	7.83829	15.3737	6.59088	UGT73C	UDP-glucosyl transferase 73C	K13496 UGT73C; UDP-glucosyl transferase 73C [EC:2.4.1.-]
Flavone and flavonol biosynthesis	TRINITY_DN14252_c0_g1_i3	1.6412	0	-1.45	54.9998	133.22	48.7985	UGT73C	UDP-glucosyl transferase 73C	K13496 UGT73C; UDP-glucosyl transferase 73C [EC:2.4.1.-]
Flavone and flavonol biosynthesis	TRINITY_DN10000_c0_g1_i3	-4.8311	-2.9629	0	15.9314	0.50793	2.92436	UGT73C	UDP-glucosyl transferase 73C	K13496 UGT73C; UDP-glucosyl transferase 73C [EC:2.4.1.-]
Flavone and flavonol biosynthesis	TRINITY_DN540_c0_g1_i1	-2.8901	-4.3763	0	42.4376	5.70526	2.9236	UGT73C	UDP-glucosyl transferase 73C	K13496 UGT73C; UDP-glucosyl transferase 73C [EC:2.4.1.-]
Flavone and flavonol biosynthesis	TRINITY_DN4509_c0_g1_i1	3.2226	2.968	0	4.34751	40.4725	48.654	UGT73C	UDP-glucosyl transferase 73C	K13496 UGT73C; UDP-glucosyl transferase 73C [EC:2.4.1.-]
Flavone and flavonol biosynthesis	TRINITY_DN23283_c0_g1_i1	2.8983	2.401	0	6.00289	44.6627	45.3455	UGT73C	UDP-glucosyl transferase 73C	K13496 UGT73C; UDP-glucosyl transferase 73C [EC:2.4.1.-]
Flavone and flavonol biosynthesis	TRINITY_DN3821_c0_g1_i2	4.3773	3.9795	0	85.0134	1766.33	1918.59	UGT73C	UDP-glucosyl transferase 73C	K13496 UGT73C; UDP-glucosyl transferase 73C [EC:2.4.1.-]
Flavone and flavonol biosynthesis	TRINITY_DN3821_c0_g2_i3	1.6967	0	0	564.418	1829.64	#N/A	UGT73C	UDP-glucosyl transferase 73C	K13496 UGT73C; UDP-glucosyl transferase 73C [EC:2.4.1.-]
Flavone and flavonol biosynthesis	TRINITY_DN540_c0_g3_i2	0	2.6481	2.113	0	68.7417	296.115	UGT73C	UDP-glucosyl transferase 73C	K13496 UGT73C; UDP-glucosyl transferase 73C [EC:2.4.1.-]
Flavone and flavonol biosynthesis	TRINITY_DN94881_c0_g1_i1	0	4.6131	0	0	#N/A	3.98895	UGT73C	UDP-glucosyl transferase 73C	K13496 UGT73C; UDP-glucosyl transferase 73C [EC:2.4.1.-]
Flavone and flavonol biosynthesis	TRINITY_DN80658_c0_g1_i1	0	5.2574	0	0	#N/A	6.2587	UGT73C	UDP-glucosyl transferase 73C	K13496 UGT73C; UDP-glucosyl transferase 73C [EC:2.4.1.-]
Flavone and flavonol biosynthesis	TRINITY_DN14252_c1_g1_i1	0	-1.339	0	0	#N/A	8.80827	UGT73C	UDP-glucosyl transferase 73C	K13496 UGT73C; UDP-glucosyl transferase 73C [EC:2.4.1.-]
Flavone and flavonol biosynthesis	TRINITY_DN25867_c0_g1_i4	0	1.6041	0	0	#N/A	11.701	UGT73C	UDP-glucosyl transferase 73C	K13496 UGT73C; UDP-glucosyl transferase 73C [EC:2.4.1.-]
Flavone and flavonol biosynthesis	TRINITY_DN23283_c1_g1_i1	0	0	-1.1211	0	73.7884	33.7846	UGT73C	UDP-glucosyl transferase 73C	K13496 UGT73C; UDP-glucosyl transferase 73C [EC:2.4.1.-]
Flavone and flavonol biosynthesis	TRINITY_DN16665_c1_g1_i10	0	0	1.0411	0	337.367	694.36	UGT73C	UDP-glucosyl transferase 73C	K13496 UGT73C; UDP-glucosyl transferase 73C [EC:2.4.1.-]
Flavonoid biosynthesis	TRINITY_DN18933_c0_g1_i1	5.5003	0	-4.1995	1.64553	58.141	3.17092	F3H	naringenin 3-dioxygenase	K00475 F3H; naringenin 3-dioxygenase [EC:1.14.11.9]
Flavonoid biosynthesis	TRINITY_DN164994_c0_g1_i1	5.6448	0	-4.9292	0	4.43247	0	CYP73A	trans-cinnamate 4-monooxygenase	K00487 CYP73A; trans-cinnamate 4-monooxygenase [EC:1.14.14.91]
Flavonoid biosynthesis	TRINITY_DN10319_c0_g2_i2	4.7048	-5.3396	-9.6337	30.9959	629.445	0.784785	CYP73A	trans-cinnamate 4-monooxygenase	K00487 CYP73A; trans-cinnamate 4-monooxygenase [EC:1.14.14.91]
Flavonoid biosynthesis	TRINITY_DN1264_c0_g1_i3	3.3313	2.7698	0	1340.59	13492.9	13082.3	CYP73A	trans-cinnamate 4-monooxygenase	K00487 CYP73A; trans-cinnamate 4-monooxygenase [EC:1.14.14.91]
Flavonoid biosynthesis	TRINITY_DN868_c0_g1_i2	-1.2774	-4.0873	-2.4033	355.796	114.392	21.5796	CCOAOMT	caffeoyl-CoA O-methyltransferase	K00588 E2.1.1.104; caffeoyl-CoA O-methyltransferase [EC:2.1.1.104]
Flavonoid biosynthesis	TRINITY_DN4972_c0_g1_i9	1.9604	0	0	1475.72	5742.98	#N/A	CCOAOMT	caffeoyl-CoA O-methyltransferase	K00588 E2.1.1.104; caffeoyl-CoA O-methyltransferase [EC:2.1.1.104]
Flavonoid biosynthesis	TRINITY_DN45120_c0_g1_i1	7.9964	6.5173	-1.0673	0	22.6746	10.804	CHS	chalcone synthase	K00660 CHS; chalcone synthase [EC:2.3.1.74]
Flavonoid biosynthesis	TRINITY_DN4964_c3_g1_i1	3.1739	0	-1.964	68.7249	482.86	123.78	CHS	chalcone synthase	K00660 CHS; chalcone synthase [EC:2.3.1.74]
Flavonoid biosynthesis	TRINITY_DN33087_c0_g2_i1	1.5597	1.8228	0	2961.46	8730	14991.5	CHS	chalcone synthase	K00660 CHS; chalcone synthase [EC:2.3.1.74]
Flavonoid biosynthesis	TRINITY_DN31001_c0_g1_i2	0	2.1954	1.8462	0	40.1189	143.982	CHI	chalcone isomerase	K01859 E5.5.1.6; chalcone isomerase [EC:5.5.1.6]
Flavonoid biosynthesis	TRINITY_DN57_c1_g1_i5	0	1.5677	1.626	0	40.3368	124.717	CHI	chalcone isomerase	K01859 E5.5.1.6; chalcone isomerase [EC:5.5.1.6]
Flavonoid biosynthesis	TRINITY_DN28881_c0_g1_i1	7.008	3.347	-3.2471	0.835205	82.51	8.72208	ANS	anthocyanidin synthase	K05277 ANS; anthocyanidin synthase [EC:1.14.20.4]
Flavonoid biosynthesis	TRINITY_DN27960_c0_g1_i2	7.1434	6.7141	0	0	16.1422	17.1278	FLS	flavonol synthase	K05278 FLS; flavonol synthase [EC:1.14.20.6]
Flavonoid biosynthesis	TRINITY_DN76604_c0_g3_i1	5.8872	0	-5.1688	0	5.23211	0	CYP75B1	flavonoid 3'-monooxygenase	K05280 CYP75B1; flavonoid 3'-monooxygenase [EC:1.14.14.82]
Flavonoid biosynthesis	TRINITY_DN103925_c0_g1_i2	6.7167	0	-6.0039	0	9.37718	0	CYP75B1	flavonoid 3'-monooxygenase	K05280 CYP75B1; flavonoid 3'-monooxygenase [EC:1.14.14.82]
Flavonoid biosynthesis	TRINITY_DN75181_c0_g1_i2	7.1951	0	-6.4824	0	13.0795	0	CYP75B1	flavonoid 3'-monooxygenase	K05280 CYP75B1; flavonoid 3'-monooxygenase [EC:1.14.14.82]
Flavonoid biosynthesis	TRINITY_DN31262_c0_g2_i1	8.0927	0	-7.3753	0	24.1167	0	CYP75B1	flavonoid 3'-monooxygenase	K05280 CYP75B1; flavonoid 3'-monooxygenase [EC:1.14.14.82]
Flavonoid biosynthesis	TRINITY_DN25827_c1_g2_i15	11.947	0	-11.232	0	350.121	0	CYP75B1	flavonoid 3'-monooxygenase	K05280 CYP75B1; flavonoid 3'-monooxygenase [EC:1.14.14.82]
Flavonoid biosynthesis	TRINITY_DN63230_c1_g2_i1	7.2101	8.5191	1.7192	4.15764	475.883	1568.15	CYP75B1	flavonoid 3'-monooxygenase	K05280 CYP75B1; flavonoid 3'-monooxygenase [EC:1.14.14.82]
Flavonoid biosynthesis	TRINITY_DN52695_c0_g1_i2	7.5511	0	-6.8379	0	16.7199	0	CYP98A	C3'H; 5-O-(4-coumaroyl)-D-quinate 3'-monooxygenase	K09754 CYP98A, C3'H; 5-O-(4-coumaroyl)-D-quinate 3'-monooxygenase [EC:1.14.14.96]
Flavonoid biosynthesis	TRINITY_DN31262_c0_g1_i1	8.8755	0	-8.1608	0	41.7021	0	CYP98A	C3'H; 5-O-(4-coumaroyl)-D-quinate 3'-monooxygenase	K09754 CYP98A, C3'H; 5-O-(4-coumaroyl)-D-quinate 3'-monooxygenase [EC:1.14.14.96]
Flavonoid biosynthesis	TRINITY_DN115759_c0_g1_i2	9.1306	0	-8.4152	0	49.6931	0	CYP98A	C3'H; 5-O-(4-coumaroyl)-D-quinate 3'-monooxygenase	K09754 CYP98A, C3'H; 5-O-(4-coumaroyl)-D-quinate 3'-monooxygenase [EC:1.14.14.96]
Flavonoid biosynthesis	TRINITY_DN17488_c0_g1_i2	9.9342	0	-10.181	0.208243	169.104	0	CYP98A	C3'H; 5-O-(4-coumaroyl)-D-quinate 3'-monooxygenase	K09754 CYP98A, C3'H; 5-O-(4-coumaroyl)-D-quinate 3'-monooxygenase [EC:1.14.14.96]
Flavonoid biosynthesis	TRINITY_DN35354_c0_g1_i12	11.494	0	-11.74	0.208243	497.934	0	CYP98A	C3'H; 5-O-(4-coumaroyl)-D-quinate 3'-monooxygenase	K09754 CYP98A, C3'H; 5-O-(4-coumaroyl)-D-quinate 3'-monooxygenase [EC:1.14.14.96]
Flavonoid biosynthesis	TRINITY_DN5409_c0_g1_i2	10.091	0	-10.961	1.25057	1052.5	0.522105	CYP98A	C3'H; 5-O-(4-coumaroyl)-D-quinate 3'-monooxygenase	K09754 CYP98A, C3'H; 5-O-(4-coumaroyl)-D-quinate 3'-monooxygenase [EC:1.14.14.96]
Flavonoid biosynthesis	TRINITY_DN10657_c0_g1_i2	-1.4026	0	1.8472	31.6553	9.32954	33.4731	HCT	shikimate O-hydroxycinnamoyltransferase	K13065 E2.3.1.133, HCT; shikimate O-hydroxycinnamoyltransferase [EC:2.3.1.133]
Flavonoid biosynthesis	TRINITY_DN5967_c1_g3_i3	-1.2536	0	1.0727	104.247	34.0404	71.4807	HCT	shikimate O-hydroxycinnamoyltransferase	K13065 E2.3.1.133, HCT; shikimate O-hydroxycinnamoyltransferase [EC:2.3.1.133]
Flavonoid biosynthesis	TRINITY_DN142282_c0_g1_i1	6.8216	9.383	2.9711	0.41872	36.3338	285.427	HCT	shikimate O-hydroxycinnamoyltransferase	K13065 E2.3.1.133, HCT; shikimate O-hydroxycinnamoyltransferase [EC:2.3.1.133]
Flavonoid biosynthesis	TRINITY_DN126146_c0_g1_i1	-3.6563	0	0	7.0636	0.505032	#N/A	HCT	shikimate O-hydroxycinnamoyltransferase	K13065 E2.3.1.133, HCT; shikimate O-hydroxycinnamoyltransferase [EC:2.3.1.133]
Flavonoid biosynthesis	TRINITY_DN10657_c0_g2_i1	-4.2069	-2.0163	0	10.332	0.50793	3.66203	HCT	shikimate O-hydroxycinnamoyltransferase	K13065 E2.3.1.133, HCT; shikimate O-hydroxycinnamoyltransferase [EC:2.3.1.133]
Flavonoid biosynthesis	TRINITY_DN10304_c0_g6_i1	2.2666	0	0	2.70309	12.8776	#N/A	HCT	shikimate O-hydroxycinnamoyltransferase	K13065 E2.3.1.133, HCT; shikimate O-hydroxycinnamoyltransferase [EC:2.3.1.133]
Flavonoid biosynthesis	TRINITY_DN49712_c0_g1_i1	4.059	3.0053	0	3.3063	55.136	38.0095	HCT	shikimate O-hydroxycinnamoyltransferase	K13065 E2.3.1.133, HCT; shikimate O-hydroxycinnamoyltransferase [EC:2.3.1.133]
Flavonoid biosynthesis	TRINITY_DN2714_c1_g4_i2	1.6993	0	0	525.401	1706.26	#N/A	HCT	shikimate O-hydroxycinnamoyltransferase	K13065 E2.3.1.133, HCT; shikimate O-hydroxycinnamoyltransferase [EC:2.3.1.133]
Flavonoid biosynthesis	TRINITY_DN6544_c0_g1_i11	3.2819	3.4741	0	921.392	8961.6	14649.2	HCT	shikimate O-hydroxycinnamoyltransferase	K13065 E2.3.1.133, HCT; shikimate O-hydroxycinnamoyltransferase [EC:2.3.1.133]
Flavonoid biosynthesis	TRINITY_DN1488_c0_g1_i2	0	-1.1795	-1.4936	0	1484.79	527.432	HCT	shikimate O-hydroxycinnamoyltransferase	K13065 E2.3.1.133, HCT; shikimate O-hydroxycinnamoyltransferase [EC:2.3.1.133]
Flavonoid biosynthesis	TRINITY_DN5688_c2_g1_i1	5.8842	0	-5.1709	0	5.24456	0	DFR	bifunctional dihydroflavonol 4-reductase/flavanone 4-reductase	K13082 DFR; bifunctional dihydroflavonol 4-reductase/flavanone 4-reductase [EC:1.1.1.219 1.1.1.234]
Flavonoid biosynthesis	TRINITY_DN11948_c0_g1_i2	-1.6309	-3.3205	-1.2781	244.883	61.3663	25.3199	DFR	bifunctional dihydroflavonol 4-reductase/flavanone 4-reductase	K13082 DFR; bifunctional dihydroflavonol 4-reductase/flavanone 4-reductase [EC:1.1.1.219 1.1.1.234]
Flavonoid biosynthesis	TRINITY_DN38777_c0_g1_i1	5.3793	0	0	0	4.77678	#N/A	DFR	bifunctional dihydroflavonol 4-reductase/flavanone 4-reductase	K13082 DFR; bifunctional dihydroflavonol 4-reductase/flavanone 4-reductase [EC:1.1.1.219 1.1.1.234]
Flavonoid biosynthesis	TRINITY_DN6034_c0_g1_i11	0	0	1.1981	0	13.0786	29.7464	CCOAOMT	caffeoyl-CoA O-methyltransferase	K00588 E2.1.1.104; caffeoyl-CoA O-methyltransferase [EC:2.1.1.104]
Indole alkaloid biosynthesis	TRINITY_DN50728_c0_g1_i2	5.7818	0	-5.0701	0	4.91042	0	DDC	aromatic-L-amino-acid/L-tryptophan decarboxylase	K01593 DDC, TDC; aromatic-L-amino-acid/L-tryptophan decarboxylase [EC:4.1.1.28 4.1.1.105]
Indole alkaloid biosynthesis	TRINITY_DN68814_c0_g2_i1	8.4207	0	-7.7069	0	30.5095	0	DDC	aromatic-L-amino-acid/L-tryptophan decarboxylase	K01593 DDC, TDC; aromatic-L-amino-acid/L-tryptophan decarboxylase [EC:4.1.1.28 4.1.1.105]
Indole alkaloid biosynthesis	TRINITY_DN68814_c0_g1_i1	12.506	0	-11.791	0	515.963	0	DDC	aromatic-L-amino-acid/L-tryptophan decarboxylase	K01593 DDC, TDC; aromatic-L-amino-acid/L-tryptophan decarboxylase [EC:4.1.1.28 4.1.1.105]
Indole alkaloid biosynthesis	TRINITY_DN68814_c0_g1_i1	12.506	0	-11.791	0	515.963	0	DDC	aromatic-L-amino-acid/L-tryptophan decarboxylase	K01593 DDC, TDC; aromatic-L-amino-acid/L-tryptophan decarboxylase [EC:4.1.1.28 4.1.1.105]
Indole alkaloid biosynthesis	TRINITY_DN178280_c0_g1_i1	5.0057	0	0	0	3.67354	#N/A	DDC	aromatic-L-amino-acid/L-tryptophan decarboxylase	K01593 DDC, TDC; aromatic-L-amino-acid/L-tryptophan decarboxylase [EC:4.1.1.28 4.1.1.105]
Indole alkaloid biosynthesis	TRINITY_DN79687_c0_g2_i2	6.4271	0	0	0	9.76	#N/A	DDC	aromatic-L-amino-acid/L-tryptophan decarboxylase	K01593 DDC, TDC; aromatic-L-amino-acid/L-tryptophan decarboxylase [EC:4.1.1.28 4.1.1.105]
Indole alkaloid biosynthesis	TRINITY_DN5862_c0_g1_i10	0	0	1.9658	0	219.745	858.036	DDC	aromatic-L-amino-acid/L-tryptophan decarboxylase	K01593 DDC, TDC; aromatic-L-amino-acid/L-tryptophan decarboxylase [EC:4.1.1.28 4.1.1.105]
Isoquinoline alkaloid biosynthesis	TRINITY_DN37491_c0_g1_i1	5.6178	0	-4.009	0.202861	8.48227	0.522105	MAO	monoamine oxidase	K00274 MAO, aofH; monoamine oxidase [EC:1.4.3.4]
Isoquinoline alkaloid biosynthesis	TRINITY_DN47060_c0_g2_i1	5.3689	0	-4.6535	0	3.6747	0	AOC3	primary-amine oxidase	K00276 AOC3, AOC2, tynA; primary-amine oxidase [EC:1.4.3.21]
Isoquinoline alkaloid biosynthesis	TRINITY_DN21942_c0_g2_i1	7.1333	0	-3.2376	0	12.3348	1.30038	AOC3	primary-amine oxidase	K00276 AOC3, AOC2, tynA; primary-amine oxidase [EC:1.4.3.21]
Isoquinoline alkaloid biosynthesis	TRINITY_DN75223_c0_g1_i1	7.1834	4.4842	-2.287	0	12.8261	2.6423	AOC3	primary-amine oxidase	K00276 AOC3, AOC2, tynA; primary-amine oxidase [EC:1.4.3.21]
Isoquinoline alkaloid biosynthesis	TRINITY_DN25742_c0_g2_i1	7.86	0	-7.1443	0	20.5849	0	AOC3	primary-amine oxidase	K00276 AOC3, AOC2, tynA; primary-amine oxidase [EC:1.4.3.21]
Isoquinoline alkaloid biosynthesis	TRINITY_DN57049_c0_g1_i2	8.4171	5.0691	-2.9374	0	30.3238	3.96346	AOC3	primary-amine oxidase	K00276 AOC3, AOC2, tynA; primary-amine oxidase [EC:1.4.3.21]
Isoquinoline alkaloid biosynthesis	TRINITY_DN21942_c0_g1_i1	8.7154	4.8642	-3.4439	0	37.4611	3.4336	AOC3	primary-amine oxidase	K00276 AOC3, AOC2, tynA; primary-amine oxidase [EC:1.4.3.21]
Isoquinoline alkaloid biosynthesis	TRINITY_DN45503_c0_g1_i2	7.8102	6.0596	-1.3393	0.208243	38.6784	15.3337	AOC3	primary-amine oxidase	K00276 AOC3, AOC2, tynA; primary-amine oxidase [EC:1.4.3.21]
Isoquinoline alkaloid biosynthesis	TRINITY_DN117137_c0_g1_i1	8.3577	0	-8.6056	0.208243	56.8303	0	AOC3	primary-amine oxidase	K00276 AOC3, AOC2, tynA; primary-amine oxidase [EC:1.4.3.21]
Isoquinoline alkaloid biosynthesis	TRINITY_DN25742_c0_g1_i4	10.571	0	-10.818	0.208243	262.969	0	AOC3	primary-amine oxidase	K00276 AOC3, AOC2, tynA; primary-amine oxidase [EC:1.4.3.21]
Isoquinoline alkaloid biosynthesis	TRINITY_DN3603_c0_g1_i9	-1.0956	0	1.274	1362.03	495.528	1198.11	AOC3	primary-amine oxidase	K00276 AOC3, AOC2, tynA; primary-amine oxidase [EC:1.4.3.21]
Isoquinoline alkaloid biosynthesis	TRINITY_DN10131_c0_g1_i1	2.6811	1.1318	-1.1386	106.886	532.976	242.241	AOC3	primary-amine oxidase	K00276 AOC3, AOC2, tynA; primary-amine oxidase [EC:1.4.3.21]
Isoquinoline alkaloid biosynthesis	TRINITY_DN4557_c0_g1_i1	10.817	0	-13.588	2.49353	3493.7	0.262681	AOC3	primary-amine oxidase	K00276 AOC3, AOC2, tynA; primary-amine oxidase [EC:1.4.3.21]
Isoquinoline alkaloid biosynthesis	TRINITY_DN4780_c0_g1_i2	-14.124	-11.972	0	5128.99	0	1.82581	AOC3	primary-amine oxidase	K00276 AOC3, AOC2, tynA; primary-amine oxidase [EC:1.4.3.21]
Isoquinoline alkaloid biosynthesis	TRINITY_DN194944_c0_g1_i1	4.9789	0	0	0	3.58616	#N/A	AOC3	primary-amine oxidase	K00276 AOC3, AOC2, tynA; primary-amine oxidase [EC:1.4.3.21]
Isoquinoline alkaloid biosynthesis	TRINITY_DN57049_c0_g2_i1	5.2046	0	0	0	4.22371	#N/A	AOC3	primary-amine oxidase	K00276 AOC3, AOC2, tynA; primary-amine oxidase [EC:1.4.3.21]
Isoquinoline alkaloid biosynthesis	TRINITY_DN191325_c0_g1_i1	5.5096	5.2497	0	0	5.19733	6.21312	AOC3	primary-amine oxidase	K00276 AOC3, AOC2, tynA; primary-amine oxidase [EC:1.4.3.21]
Isoquinoline alkaloid biosynthesis	TRINITY_DN118532_c0_g1_i1	5.7745	0	0	0	6.24964	#N/A	AOC3	primary-amine oxidase	K00276 AOC3, AOC2, tynA; primary-amine oxidase [EC:1.4.3.21]
Isoquinoline alkaloid biosynthesis	TRINITY_DN18509_c0_g1_i1	-1.7905	-3.3459	0	23.3837	6.71822	3.29687	AOC3	primary-amine oxidase	K00276 AOC3, AOC2, tynA; primary-amine oxidase [EC:1.4.3.21]
Isoquinoline alkaloid biosynthesis	TRINITY_DN26191_c0_g1_i2	0	-2.0145	-2.5772	0	116.652	19.5489	AOC3	primary-amine oxidase	K00276 AOC3, AOC2, tynA; primary-amine oxidase [EC:1.4.3.21]
Isoquinoline alkaloid biosynthesis	TRINITY_DN86012_c0_g1_i1	0	4.4912	0	0	#N/A	3.67748	AOC3	primary-amine oxidase	K00276 AOC3, AOC2, tynA; primary-amine oxidase [EC:1.4.3.21]
Isoquinoline alkaloid biosynthesis	TRINITY_DN9166_c1_g2_i1	-3.7489	0	3.8961	41.9606	2.42472	36.1109	POX	polyphenol oxidase	K00422 E1.10.3.1; polyphenol oxidase [EC:1.10.3.1]
Isoquinoline alkaloid biosynthesis	TRINITY_DN9166_c1_g1_i1	4.5085	0	-2.7149	3.73466	65.8904	10.0439	POX	polyphenol oxidase	K00422 E1.10.3.1; polyphenol oxidase [EC:1.10.3.1]
Isoquinoline alkaloid biosynthesis	TRINITY_DN12917_c0_g2_i1	8.3136	4.8583	-3.0441	76.5478	18935.2	2295.58	POX	polyphenol oxidase	K00422 E1.10.3.1; polyphenol oxidase [EC:1.10.3.1]
Isoquinoline alkaloid biosynthesis	TRINITY_DN12917_c0_g2_i1	8.3136	4.8583	-3.0441	76.5478	18935.2	2295.58	POX	polyphenol oxidase	K00422 E1.10.3.1; polyphenol oxidase [EC:1.10.3.1]
Isoquinoline alkaloid biosynthesis	TRINITY_DN51241_c0_g1_i2	6.9752	5.8739	0	2.06963	260.231	173.492	POX	polyphenol oxidase	K00422 E1.10.3.1; polyphenol oxidase [EC:1.10.3.1]
Isoquinoline alkaloid biosynthesis	TRINITY_DN76636_c0_g2_i1	5.3694	0	-4.6553	0	3.68137	0	TYR	tyrosinase	K00505 TYR; tyrosinase [EC:1.14.18.1]
Isoquinoline alkaloid biosynthesis	TRINITY_DN109268_c0_g1_i1	5.5252	0	-4.811	0	4.10501	0	TYR	tyrosinase	K00505 TYR; tyrosinase [EC:1.14.18.1]
Isoquinoline alkaloid biosynthesis	TRINITY_DN70597_c0_g1_i2	5.7686	0	-5.052	0	4.82183	0	TYR	tyrosinase	K00505 TYR; tyrosinase [EC:1.14.18.1]
Isoquinoline alkaloid biosynthesis	TRINITY_DN46538_c0_g1_i1	5.8948	0	-5.183	0	5.30645	0	TYR	tyrosinase	K00505 TYR; tyrosinase [EC:1.14.18.1]
Isoquinoline alkaloid biosynthesis	TRINITY_DN188479_c0_g1_i1	5.9896	0	-5.2738	0	5.62056	0	TYR	tyrosinase	K00505 TYR; tyrosinase [EC:1.14.18.1]
Isoquinoline alkaloid biosynthesis	TRINITY_DN83593_c0_g2_i1	6.1757	0	-5.4557	0	6.35163	0	TYR	tyrosinase	K00505 TYR; tyrosinase [EC:1.14.18.1]
Isoquinoline alkaloid biosynthesis	TRINITY_DN21490_c1_g1_i1	5.2263	0	-5.472	0.208243	6.46116	0	TYR	tyrosinase	K00505 TYR; tyrosinase [EC:1.14.18.1]
Isoquinoline alkaloid biosynthesis	TRINITY_DN32259_c0_g1_i1	6.3605	0	-3.7923	0	7.31421	0.522105	TYR	tyrosinase	K00505 TYR; tyrosinase [EC:1.14.18.1]
Isoquinoline alkaloid biosynthesis	TRINITY_DN34400_c0_g2_i2	6.4356	0	-5.7172	0	7.65683	0	TYR	tyrosinase	K00505 TYR; tyrosinase [EC:1.14.18.1]
Isoquinoline alkaloid biosynthesis	TRINITY_DN96604_c0_g2_i1	6.5404	0	-5.83	0	8.31864	0	TYR	tyrosinase	K00505 TYR; tyrosinase [EC:1.14.18.1]
Isoquinoline alkaloid biosynthesis	TRINITY_DN63535_c0_g1_i1	6.8474	0	-5.176	0	10.3473	0.262681	TYR	tyrosinase	K00505 TYR; tyrosinase [EC:1.14.18.1]
Isoquinoline alkaloid biosynthesis	TRINITY_DN36242_c0_g1_i1	7.0423	0	-2.883	0	11.6381	1.58383	TYR	tyrosinase	K00505 TYR; tyrosinase [EC:1.14.18.1]
Isoquinoline alkaloid biosynthesis	TRINITY_DN37698_c0_g1_i1	7.1002	0	-2.9444	0	12.2389	1.58383	TYR	tyrosinase	K00505 TYR; tyrosinase [EC:1.14.18.1]
Isoquinoline alkaloid biosynthesis	TRINITY_DN40691_c0_g2_i1	7.1402	0	-6.4255	0	12.5045	0	TYR	tyrosinase	K00505 TYR; tyrosinase [EC:1.14.18.1]
Isoquinoline alkaloid biosynthesis	TRINITY_DN42662_c0_g2_i2	7.1883	0	-6.4726	0	12.929	0	TYR	tyrosinase	K00505 TYR; tyrosinase [EC:1.14.18.1]
Isoquinoline alkaloid biosynthesis	TRINITY_DN50125_c0_g2_i3	7.2307	0	-3.6578	0	13.2907	1.05134	TYR	tyrosinase	K00505 TYR; tyrosinase [EC:1.14.18.1]
Isoquinoline alkaloid biosynthesis	TRINITY_DN14546_c2_g3_i1	7.2697	0	-2.8896	0	13.5915	1.82899	TYR	tyrosinase	K00505 TYR; tyrosinase [EC:1.14.18.1]
Isoquinoline alkaloid biosynthesis	TRINITY_DN117135_c0_g1_i1	7.3569	0	-6.6416	0	14.5265	0	TYR	tyrosinase	K00505 TYR; tyrosinase [EC:1.14.18.1]
Isoquinoline alkaloid biosynthesis	TRINITY_DN117054_c0_g1_i1	7.4697	0	-6.7527	0	15.6536	0	TYR	tyrosinase	K00505 TYR; tyrosinase [EC:1.14.18.1]
Isoquinoline alkaloid biosynthesis	TRINITY_DN34400_c0_g1_i1	6.6191	0	-6.8664	0.208243	16.9988	0	TYR	tyrosinase	K00505 TYR; tyrosinase [EC:1.14.18.1]
Isoquinoline alkaloid biosynthesis	TRINITY_DN27990_c0_g2_i1	7.6109	0	-6.8948	0	17.2853	0	TYR	tyrosinase	K00505 TYR; tyrosinase [EC:1.14.18.1]
Isoquinoline alkaloid biosynthesis	TRINITY_DN111285_c0_g1_i1	7.6786	0	-6.9616	0	18.1201	0	TYR	tyrosinase	K00505 TYR; tyrosinase [EC:1.14.18.1]
Isoquinoline alkaloid biosynthesis	TRINITY_DN49954_c0_g1_i1	8.2345	0	-7.5202	0	26.7729	0	TYR	tyrosinase	K00505 TYR; tyrosinase [EC:1.14.18.1]
Isoquinoline alkaloid biosynthesis	TRINITY_DN14546_c1_g2_i1	8.3145	5.8586	-2.0413	0	28.1313	6.84441	TYR	tyrosinase	K00505 TYR; tyrosinase [EC:1.14.18.1]
Isoquinoline alkaloid biosynthesis	TRINITY_DN87227_c0_g1_i1	8.3362	0	-7.6199	0	28.5892	0	TYR	tyrosinase	K00505 TYR; tyrosinase [EC:1.14.18.1]
Isoquinoline alkaloid biosynthesis	TRINITY_DN66769_c0_g1_i2	8.4353	0	-7.7195	0	30.6589	0	TYR	tyrosinase	K00505 TYR; tyrosinase [EC:1.14.18.1]
Isoquinoline alkaloid biosynthesis	TRINITY_DN33441_c0_g1_i2	8.5455	0	-7.8294	0	33.0979	0	TYR	tyrosinase	K00505 TYR; tyrosinase [EC:1.14.18.1]
Isoquinoline alkaloid biosynthesis	TRINITY_DN14546_c2_g1_i3	7.9025	5.6909	-1.8016	0.208243	41.5452	11.869	TYR	tyrosinase	K00505 TYR; tyrosinase [EC:1.14.18.1]
Isoquinoline alkaloid biosynthesis	TRINITY_DN28263_c0_g1_i1	8.915	0	-8.1988	0	42.7273	0	TYR	tyrosinase	K00505 TYR; tyrosinase [EC:1.14.18.1]
Isoquinoline alkaloid biosynthesis	TRINITY_DN7844_c1_g1_i2	9.1295	0	-8.4136	0	49.5902	0	TYR	tyrosinase	K00505 TYR; tyrosinase [EC:1.14.18.1]
Isoquinoline alkaloid biosynthesis	TRINITY_DN1869_c0_g1_i1	9.2741	0	-8.5576	0	54.768	0	TYR	tyrosinase	K00505 TYR; tyrosinase [EC:1.14.18.1]
Isoquinoline alkaloid biosynthesis	TRINITY_DN32259_c0_g2_i5	9.2875	6.2484	-2.6285	0	55.5385	8.96337	TYR	tyrosinase	K00505 TYR; tyrosinase [EC:1.14.18.1]
Isoquinoline alkaloid biosynthesis	TRINITY_DN7844_c1_g2_i2	9.2896	0	-8.5757	0	55.6983	0	TYR	tyrosinase	K00505 TYR; tyrosinase [EC:1.14.18.1]
Isoquinoline alkaloid biosynthesis	TRINITY_DN21935_c0_g1_i4	9.4738	6.7161	-2.3473	0	63.0924	12.3854	TYR	tyrosinase	K00505 TYR; tyrosinase [EC:1.14.18.1]
Isoquinoline alkaloid biosynthesis	TRINITY_DN9245_c0_g1_i1	9.63	0	-8.9137	0	70.1284	0	TYR	tyrosinase	K00505 TYR; tyrosinase [EC:1.14.18.1]
Isoquinoline alkaloid biosynthesis	TRINITY_DN40691_c0_g1_i6	9.6716	0	-7.9938	0	72.2399	0.259424	TYR	tyrosinase	K00505 TYR; tyrosinase [EC:1.14.18.1]
Isoquinoline alkaloid biosynthesis	TRINITY_DN27990_c0_g1_i1	8.7495	0	-6.5533	0.208243	74.2868	0.78866	TYR	tyrosinase	K00505 TYR; tyrosinase [EC:1.14.18.1]
Isoquinoline alkaloid biosynthesis	TRINITY_DN160733_c0_g1_i1	9.8169	0	-9.1008	0	79.8749	0	TYR	tyrosinase	K00505 TYR; tyrosinase [EC:1.14.18.1]
Isoquinoline alkaloid biosynthesis	TRINITY_DN21169_c0_g1_i1	7.457	0	-9.1828	0.624728	84.4082	0	TYR	tyrosinase	K00505 TYR; tyrosinase [EC:1.14.18.1]
Isoquinoline alkaloid biosynthesis	TRINITY_DN14546_c2_g2_i2	9.957	0	-5.384	0	88.1735	2.11632	TYR	tyrosinase	K00505 TYR; tyrosinase [EC:1.14.18.1]
Isoquinoline alkaloid biosynthesis	TRINITY_DN45181_c1_g1_i2	9.9872	6.7468	-2.8281	0	89.7632	12.679	TYR	tyrosinase	K00505 TYR; tyrosinase [EC:1.14.18.1]
Isoquinoline alkaloid biosynthesis	TRINITY_DN17435_c0_g2_i3	10.374	0	-9.6596	0	117.882	0	TYR	tyrosinase	K00505 TYR; tyrosinase [EC:1.14.18.1]
Isoquinoline alkaloid biosynthesis	TRINITY_DN21490_c0_g1_i1	10.449	0	-9.7331	0	123.769	0	TYR	tyrosinase	K00505 TYR; tyrosinase [EC:1.14.18.1]
Isoquinoline alkaloid biosynthesis	TRINITY_DN176491_c0_g1_i2	10.633	0	-9.9186	0	141.144	0	TYR	tyrosinase	K00505 TYR; tyrosinase [EC:1.14.18.1]
Isoquinoline alkaloid biosynthesis	TRINITY_DN127426_c0_g1_i1	10.708	0	-9.9929	0	148.398	0	TYR	tyrosinase	K00505 TYR; tyrosinase [EC:1.14.18.1]
Isoquinoline alkaloid biosynthesis	TRINITY_DN190252_c0_g1_i1	10.045	0	-10.291	0.208243	182.136	0	TYR	tyrosinase	K00505 TYR; tyrosinase [EC:1.14.18.1]
Isoquinoline alkaloid biosynthesis	TRINITY_DN11882_c0_g1_i7	10.406	0	-9.6908	0.208243	234.329	0.259424	TYR	tyrosinase	K00505 TYR; tyrosinase [EC:1.14.18.1]
Isoquinoline alkaloid biosynthesis	TRINITY_DN1869_c0_g2_i1	10.623	0	-10.87	0.208243	272.631	0	TYR	tyrosinase	K00505 TYR; tyrosinase [EC:1.14.18.1]
Isoquinoline alkaloid biosynthesis	TRINITY_DN14546_c1_g1_i2	9.4241	7.6845	-1.3284	0.619346	330.89	131.86	TYR	tyrosinase	K00505 TYR; tyrosinase [EC:1.14.18.1]
Isoquinoline alkaloid biosynthesis	TRINITY_DN11852_c0_g1_i6	12.275	0	-10.598	0	439.309	0.259424	TYR	tyrosinase	K00505 TYR; tyrosinase [EC:1.14.18.1]
Isoquinoline alkaloid biosynthesis	TRINITY_DN8479_c1_g1_i7	12.022	0	-8.8263	0.208243	718.85	1.59809	TYR	tyrosinase	K00505 TYR; tyrosinase [EC:1.14.18.1]
Isoquinoline alkaloid biosynthesis	TRINITY_DN8127_c0_g1_i1	13.027	0	-11.35	0	740.41	0.259424	TYR	tyrosinase	K00505 TYR; tyrosinase [EC:1.14.18.1]
Isoquinoline alkaloid biosynthesis	TRINITY_DN1869_c0_g3_i4	11.485	0	-13.627	0.83297	1842.66	0	TYR	tyrosinase	K00505 TYR; tyrosinase [EC:1.14.18.1]
Isoquinoline alkaloid biosynthesis	TRINITY_DN1869_c0_g4_i4	10.978	0	-13.936	1.4577	2281.87	0	TYR	tyrosinase	K00505 TYR; tyrosinase [EC:1.14.18.1]
Isoquinoline alkaloid biosynthesis	TRINITY_DN125277_c0_g1_i1	11.393	0	-14.121	1.25057	2595.33	0	TYR	tyrosinase	K00505 TYR; tyrosinase [EC:1.14.18.1]
Isoquinoline alkaloid biosynthesis	TRINITY_DN6254_c0_g1_i3	10.983	0	-13.633	2.29067	3602.5	0.262681	TYR	tyrosinase	K00505 TYR; tyrosinase [EC:1.14.18.1]
Isoquinoline alkaloid biosynthesis	TRINITY_DN126453_c0_g1_i1	11.302	0	-14.623	1.87418	3674.47	0	TYR	tyrosinase	K00505 TYR; tyrosinase [EC:1.14.18.1]
Isoquinoline alkaloid biosynthesis	TRINITY_DN198240_c0_g1_i1	-4.1131	-5.141	0	4.97335	0	0	TYR	tyrosinase	K00505 TYR; tyrosinase [EC:1.14.18.1]
Isoquinoline alkaloid biosynthesis	TRINITY_DN72771_c0_g2_i1	5.1937	0	0	0	4.18147	#N/A	TYR	tyrosinase	K00505 TYR; tyrosinase [EC:1.14.18.1]
Isoquinoline alkaloid biosynthesis	TRINITY_DN50145_c0_g1_i1	5.5016	0	0	0	5.15509	#N/A	TYR	tyrosinase	K00505 TYR; tyrosinase [EC:1.14.18.1]
Isoquinoline alkaloid biosynthesis	TRINITY_DN68453_c0_g1_i2	5.8943	0	0	0	6.8056	#N/A	TYR	tyrosinase	K00505 TYR; tyrosinase [EC:1.14.18.1]
Isoquinoline alkaloid biosynthesis	TRINITY_DN157960_c0_g1_i1	8.362	8.5714	0	0	37.6871	62.1136	TYR	tyrosinase	K00505 TYR; tyrosinase [EC:1.14.18.1]
Isoquinoline alkaloid biosynthesis	TRINITY_DN118397_c0_g1_i1	0	-4.6382	0	5.01844	#N/A	0	TYR	tyrosinase	K00505 TYR; tyrosinase [EC:1.14.18.1]
Isoquinoline alkaloid biosynthesis	TRINITY_DN55339_c1_g2_i1	5.3608	0	-4.6474	0	3.65376	0	ASP5	aspartate aminotransferase, chloroplastic	K00811 ASP5; aspartate aminotransferase, chloroplastic [EC:2.6.1.1]
Isoquinoline alkaloid biosynthesis	TRINITY_DN4258_c0_g1_i10	-1.7631	0	1.689	2480.35	568.477	1830.89	ASP5	aspartate aminotransferase, chloroplastic	K00811 ASP5; aspartate aminotransferase, chloroplastic [EC:2.6.1.1]
Isoquinoline alkaloid biosynthesis	TRINITY_DN2520_c0_g1_i5	5.214	6.1624	1.3597	188.887	5452.94	13991.3	TAT	tyrosine aminotransferase	K00815 TAT; tyrosine aminotransferase [EC:2.6.1.5]
Isoquinoline alkaloid biosynthesis	TRINITY_DN53470_c0_g3_i1	-7.3903	-6.5606	0	48.2105	0	0.731091	TAT	tyrosine aminotransferase	K00815 TAT; tyrosine aminotransferase [EC:2.6.1.5]
Isoquinoline alkaloid biosynthesis	TRINITY_DN56387_c0_g2_i1	5.5091	0	0	0	5.19443	#N/A	TAT	tyrosine aminotransferase	K00815 TAT; tyrosine aminotransferase [EC:2.6.1.5]
Isoquinoline alkaloid biosynthesis	TRINITY_DN33518_c0_g2_i1	-2.5568	-2.875	0	33.6722	5.7533	6.53851	TAT	tyrosine aminotransferase	K00815 TAT; tyrosine aminotransferase [EC:2.6.1.5]
Isoquinoline alkaloid biosynthesis	TRINITY_DN114_c1_g2_i4	-7.9581	-8.4765	0	3364.27	13.5661	13.4128	TAT	tyrosine aminotransferase	K00815 TAT; tyrosine aminotransferase [EC:2.6.1.5]
Isoquinoline alkaloid biosynthesis	TRINITY_DN59982_c0_g1_i1	0	4.7453	0	0	#N/A	4.37767	TAT	tyrosine aminotransferase	K00815 TAT; tyrosine aminotransferase [EC:2.6.1.5]
Isoquinoline alkaloid biosynthesis	TRINITY_DN66230_c0_g2_i1	5.3793	0	-4.6672	0	3.72233	0	ARO8	aromatic amino acid aminotransferase I / 2-aminoadipate transaminase	K00838 ARO8; aromatic amino acid aminotransferase I / 2-aminoadipate transaminase [EC:2.6.1.57 2.6.1.39 2.6.1.27 2.6.1.5]
Isoquinoline alkaloid biosynthesis	TRINITY_DN90304_c0_g1_i1	4.6761	0	-4.9198	0.208243	4.39151	0	ARO8	aromatic amino acid aminotransferase I / 2-aminoadipate transaminase	K00838 ARO8; aromatic amino acid aminotransferase I / 2-aminoadipate transaminase [EC:2.6.1.57 2.6.1.39 2.6.1.27 2.6.1.5]
Isoquinoline alkaloid biosynthesis	TRINITY_DN91518_c0_g1_i2	5.0283	0	-4.3133	0.208243	5.62724	0.269812	ARO8	aromatic amino acid aminotransferase I / 2-aminoadipate transaminase	K00838 ARO8; aromatic amino acid aminotransferase I / 2-aminoadipate transaminase [EC:2.6.1.57 2.6.1.39 2.6.1.27 2.6.1.5]
Isoquinoline alkaloid biosynthesis	TRINITY_DN56113_c0_g1_i1	5.1835	0	0	0	4.14213	#N/A	ARO8	aromatic amino acid aminotransferase I / 2-aminoadipate transaminase	K00838 ARO8; aromatic amino acid aminotransferase I / 2-aminoadipate transaminase [EC:2.6.1.57 2.6.1.39 2.6.1.27 2.6.1.5]
Isoquinoline alkaloid biosynthesis	TRINITY_DN190028_c0_g1_i1	7.8608	6.9467	0	0	26.5194	20.1669	ARO8	aromatic amino acid aminotransferase I / 2-aminoadipate transaminase	K00838 ARO8; aromatic amino acid aminotransferase I / 2-aminoadipate transaminase [EC:2.6.1.57 2.6.1.39 2.6.1.27 2.6.1.5]
Isoquinoline alkaloid biosynthesis	TRINITY_DN50728_c0_g1_i2	5.7818	0	-5.0701	0	4.91042	0	DDC	aromatic-L-amino-acid/L-tryptophan decarboxylase	K01593 DDC, TDC; aromatic-L-amino-acid/L-tryptophan decarboxylase [EC:4.1.1.28 4.1.1.105]
Isoquinoline alkaloid biosynthesis	TRINITY_DN68814_c0_g2_i1	8.4207	0	-7.7069	0	30.5095	0	DDC	aromatic-L-amino-acid/L-tryptophan decarboxylase	K01593 DDC, TDC; aromatic-L-amino-acid/L-tryptophan decarboxylase [EC:4.1.1.28 4.1.1.105]
Isoquinoline alkaloid biosynthesis	TRINITY_DN68814_c0_g1_i1	12.506	0	-11.791	0	515.963	0	DDC	aromatic-L-amino-acid/L-tryptophan decarboxylase	K01593 DDC, TDC; aromatic-L-amino-acid/L-tryptophan decarboxylase [EC:4.1.1.28 4.1.1.105]
Isoquinoline alkaloid biosynthesis	TRINITY_DN178280_c0_g1_i1	5.0057	0	0	0	3.67354	#N/A	DDC	aromatic-L-amino-acid/L-tryptophan decarboxylase	K01593 DDC, TDC; aromatic-L-amino-acid/L-tryptophan decarboxylase [EC:4.1.1.28 4.1.1.105]
Isoquinoline alkaloid biosynthesis	TRINITY_DN79687_c0_g2_i2	6.4271	0	0	0	9.76	#N/A	DDC	aromatic-L-amino-acid/L-tryptophan decarboxylase	K01593 DDC, TDC; aromatic-L-amino-acid/L-tryptophan decarboxylase [EC:4.1.1.28 4.1.1.105]
Isoquinoline alkaloid biosynthesis	TRINITY_DN42620_c0_g1_i3	7.2289	0	-2.3274	0	13.2431	2.6482	GOT1	aspartate aminotransferase, cytoplasmic	K14454 GOT1; aspartate aminotransferase, cytoplasmic [EC:2.6.1.1]
Isoquinoline alkaloid biosynthesis	TRINITY_DN19527_c0_g2_i1	7.3761	4.5242	-2.4423	0.20936	28.6721	5.28337	GOT1	aspartate aminotransferase, cytoplasmic	K14454 GOT1; aspartate aminotransferase, cytoplasmic [EC:2.6.1.1]
Isoquinoline alkaloid biosynthesis	TRINITY_DN19527_c0_g1_i2	9.4334	6.6266	-2.3947	0.208243	119.051	22.7068	GOT1	aspartate aminotransferase, cytoplasmic	K14454 GOT1; aspartate aminotransferase, cytoplasmic [EC:2.6.1.1]
Isoquinoline alkaloid biosynthesis	TRINITY_DN904_c0_g1_i3	10.97	0	-13.329	1.87418	2918.92	0.259424	GOT1	aspartate aminotransferase, cytoplasmic	K14454 GOT1; aspartate aminotransferase, cytoplasmic [EC:2.6.1.1]
Isoquinoline alkaloid biosynthesis	TRINITY_DN39267_c0_g2_i1	-1.7764	-2.3799	0	2598.58	758.907	714.683	GOT1	aspartate aminotransferase, cytoplasmic	K14454 GOT1; aspartate aminotransferase, cytoplasmic [EC:2.6.1.1]
Isoquinoline alkaloid biosynthesis	TRINITY_DN52152_c0_g1_i1	5.3508	0	-4.6355	0	3.61281	0	GOT2	aspartate aminotransferase, mitochondrial	K14455 GOT2; aspartate aminotransferase, mitochondrial [EC:2.6.1.1]
Isoquinoline alkaloid biosynthesis	TRINITY_DN56705_c0_g1_i1	5.8936	0	-4.2171	0	5.28642	0.262681	GOT2	aspartate aminotransferase, mitochondrial	K14455 GOT2; aspartate aminotransferase, mitochondrial [EC:2.6.1.1]
Isoquinoline alkaloid biosynthesis	TRINITY_DN33204_c0_g1_i2	6.4396	0	-2.287	0	7.71782	1.56693	GOT2	aspartate aminotransferase, mitochondrial	K14455 GOT2; aspartate aminotransferase, mitochondrial [EC:2.6.1.1]
Isoquinoline alkaloid biosynthesis	TRINITY_DN18628_c0_g1_i1	6.5876	0	-5.8752	0	8.58512	0	GOT2	aspartate aminotransferase, mitochondrial	K14455 GOT2; aspartate aminotransferase, mitochondrial [EC:2.6.1.1]
Isoquinoline alkaloid biosynthesis	TRINITY_DN55339_c0_g1_i1	6.6565	0	-4.0866	0	9.02211	0.529236	GOT2	aspartate aminotransferase, mitochondrial	K14455 GOT2; aspartate aminotransferase, mitochondrial [EC:2.6.1.1]
Isoquinoline alkaloid biosynthesis	TRINITY_DN56705_c0_g3_i1	6.7652	0	-4.1929	0	9.59511	0.522105	GOT2	aspartate aminotransferase, mitochondrial	K14455 GOT2; aspartate aminotransferase, mitochondrial [EC:2.6.1.1]
Isoquinoline alkaloid biosynthesis	TRINITY_DN58645_c0_g1_i1	7.2389	0	-6.5267	0	13.4889	0	GOT2	aspartate aminotransferase, mitochondrial	K14455 GOT2; aspartate aminotransferase, mitochondrial [EC:2.6.1.1]
Isoquinoline alkaloid biosynthesis	TRINITY_DN15920_c0_g1_i1	7.2829	0	-2.7095	0	13.9192	2.13384	GOT2	aspartate aminotransferase, mitochondrial	K14455 GOT2; aspartate aminotransferase, mitochondrial [EC:2.6.1.1]
Isoquinoline alkaloid biosynthesis	TRINITY_DN52793_c0_g1_i1	7.5772	0	-4.0027	0	16.8826	1.06173	GOT2	aspartate aminotransferase, mitochondrial	K14455 GOT2; aspartate aminotransferase, mitochondrial [EC:2.6.1.1]
Isoquinoline alkaloid biosynthesis	TRINITY_DN57442_c0_g1_i1	4.11	0	-3.3926	1.65315	22.1156	2.11307	GOT2	aspartate aminotransferase, mitochondrial	K14455 GOT2; aspartate aminotransferase, mitochondrial [EC:2.6.1.1]
Isoquinoline alkaloid biosynthesis	TRINITY_DN4793_c1_g1_i9	10.378	6.7107	-3.2545	0	118.153	12.3683	GOT2	aspartate aminotransferase, mitochondrial	K14455 GOT2; aspartate aminotransferase, mitochondrial [EC:2.6.1.1]
Isoquinoline alkaloid biosynthesis	TRINITY_DN4793_c0_g1_i11	10.53	0	-12.257	0.624728	712.664	0	GOT2	aspartate aminotransferase, mitochondrial	K14455 GOT2; aspartate aminotransferase, mitochondrial [EC:2.6.1.1]
Isoquinoline alkaloid biosynthesis	TRINITY_DN4793_c0_g2_i2	11.873	0	-13.869	1.4577	4244.2	0.269812	GOT2	aspartate aminotransferase, mitochondrial	K14455 GOT2; aspartate aminotransferase, mitochondrial [EC:2.6.1.1]
Isoquinoline alkaloid biosynthesis	TRINITY_DN29211_c0_g1_i1	5.4903	0	0	0	5.10126	#N/A	GOT2	aspartate aminotransferase, mitochondrial	K14455 GOT2; aspartate aminotransferase, mitochondrial [EC:2.6.1.1]
Isoquinoline alkaloid biosynthesis	TRINITY_DN25546_c0_g1_i2	0	1.2637	0	838.037	#N/A	2012.4	GOT2	aspartate aminotransferase, mitochondrial	K14455 GOT2; aspartate aminotransferase, mitochondrial [EC:2.6.1.1]
Isoquinoline alkaloid biosynthesis	TRINITY_DN161987_c0_g1_i1	9.3864	0	-8.6702	0	59.2205	0	PAT	bifunctional aspartate aminotransferase and glutamate/aspartate-prephenate aminotransferase	K15849 PAT, AAT; bifunctional aspartate aminotransferase and glutamate/aspartate-prephenate aminotransferase [EC:2.6.1.1 2.6.1.78 2.6.1.79]
Isoquinoline alkaloid biosynthesis	TRINITY_DN5613_c0_g1_i3	1.3294	0	0	125.824	315.709	#N/A	PAT	bifunctional aspartate aminotransferase and glutamate/aspartate-prephenate aminotransferase	K15849 PAT, AAT; bifunctional aspartate aminotransferase and glutamate/aspartate-prephenate aminotransferase [EC:2.6.1.1 2.6.1.78 2.6.1.79]
Isoquinoline alkaloid biosynthesis	TRINITY_DN5862_c0_g1_i10	0	0	1.9658	0	219.745	858.036	DDC	aromatic-L-amino-acid/L-tryptophan decarboxylase	K01593 DDC, TDC; aromatic-L-amino-acid/L-tryptophan decarboxylase [EC:4.1.1.28 4.1.1.105]
Phenylalanine, tyrosine and tryptophan biosynthesis	TRINITY_DN130898_c0_g1_i1	6.637	0	-1.8946	0	8.74874	2.36536	trpD	anthranilate phosphoribosyltransferase	K00766 trpD; anthranilate phosphoribosyltransferase [EC:2.4.2.18]
Phenylalanine, tyrosine and tryptophan biosynthesis	TRINITY_DN71835_c0_g2_i1	9.2325	0	-8.5171	0	53.3335	0	trpD	anthranilate phosphoribosyltransferase	K00766 trpD; anthranilate phosphoribosyltransferase [EC:2.4.2.18]
Phenylalanine, tyrosine and tryptophan biosynthesis	TRINITY_DN2531_c0_g1_i13	-1.8013	0	2.1655	244.771	54.6111	245.01	trpD	anthranilate phosphoribosyltransferase	K00766 trpD; anthranilate phosphoribosyltransferase [EC:2.4.2.18]
Phenylalanine, tyrosine and tryptophan biosynthesis	TRINITY_DN16935_c0_g1_i1	11.077	0	-10.362	0	191.616	0	trpD	anthranilate phosphoribosyltransferase	K00766 trpD; anthranilate phosphoribosyltransferase [EC:2.4.2.18]
Phenylalanine, tyrosine and tryptophan biosynthesis	TRINITY_DN55339_c1_g2_i1	5.3608	0	-4.6474	0	3.65376	0	ASP5	aspartate aminotransferase, chloroplastic	K00811 ASP5; aspartate aminotransferase, chloroplastic [EC:2.6.1.1]
Phenylalanine, tyrosine and tryptophan biosynthesis	TRINITY_DN4258_c0_g1_i10	-1.7631	0	1.689	2480.35	568.477	1830.89	ASP5	aspartate aminotransferase, chloroplastic	K00811 ASP5; aspartate aminotransferase, chloroplastic [EC:2.6.1.1]
Phenylalanine, tyrosine and tryptophan biosynthesis	TRINITY_DN2520_c0_g1_i5	5.214	6.1624	1.3597	188.887	5452.94	13991.3	TAT	tyrosine aminotransferase	K00815 TAT; tyrosine aminotransferase [EC:2.6.1.5]
Phenylalanine, tyrosine and tryptophan biosynthesis	TRINITY_DN53470_c0_g3_i1	-7.3903	-6.5606	0	48.2105	0	0.731091	TAT	tyrosine aminotransferase	K00815 TAT; tyrosine aminotransferase [EC:2.6.1.5]
Phenylalanine, tyrosine and tryptophan biosynthesis	TRINITY_DN56387_c0_g2_i1	5.5091	0	0	0	5.19443	#N/A	TAT	tyrosine aminotransferase	K00815 TAT; tyrosine aminotransferase [EC:2.6.1.5]
Phenylalanine, tyrosine and tryptophan biosynthesis	TRINITY_DN33518_c0_g2_i1	-2.5568	-2.875	0	33.6722	5.7533	6.53851	TAT	tyrosine aminotransferase	K00815 TAT; tyrosine aminotransferase [EC:2.6.1.5]
Phenylalanine, tyrosine and tryptophan biosynthesis	TRINITY_DN114_c1_g2_i4	-7.9581	-8.4765	0	3364.27	13.5661	13.4128	TAT	tyrosine aminotransferase	K00815 TAT; tyrosine aminotransferase [EC:2.6.1.5]
Phenylalanine, tyrosine and tryptophan biosynthesis	TRINITY_DN59982_c0_g1_i1	0	4.7453	0	0	#N/A	4.37767	TAT	tyrosine aminotransferase	K00815 TAT; tyrosine aminotransferase [EC:2.6.1.5]
Phenylalanine, tyrosine and tryptophan biosynthesis	TRINITY_DN40135_c0_g1_i1	6.5822	0	-1.8363	0	8.51655	2.39652	hisC	histidinol-phosphate aminotransferase	K00817 hisC; histidinol-phosphate aminotransferase [EC:2.6.1.9]
Phenylalanine, tyrosine and tryptophan biosynthesis	TRINITY_DN172621_c0_g1_i1	7.2735	0	-2.5305	0	13.6868	2.37187	hisC	histidinol-phosphate aminotransferase	K00817 hisC; histidinol-phosphate aminotransferase [EC:2.6.1.9]
Phenylalanine, tyrosine and tryptophan biosynthesis	TRINITY_DN9737_c0_g1_i1	9.2561	0	-8.542	0	54.3646	0	hisC	histidinol-phosphate aminotransferase	K00817 hisC; histidinol-phosphate aminotransferase [EC:2.6.1.9]
Phenylalanine, tyrosine and tryptophan biosynthesis	TRINITY_DN9737_c1_g1_i1	9.7714	0	-11.274	1.04121	702.45	0.262681	hisC	histidinol-phosphate aminotransferase	K00817 hisC; histidinol-phosphate aminotransferase [EC:2.6.1.9]
Phenylalanine, tyrosine and tryptophan biosynthesis	TRINITY_DN66230_c0_g2_i1	5.3793	0	-4.6672	0	3.72233	0	ARO8	aromatic amino acid aminotransferase I / 2-aminoadipate transaminase	K00838 ARO8; aromatic amino acid aminotransferase I / 2-aminoadipate transaminase [EC:2.6.1.57 2.6.1.39 2.6.1.27 2.6.1.5]
Phenylalanine, tyrosine and tryptophan biosynthesis	TRINITY_DN90304_c0_g1_i1	4.6761	0	-4.9198	0.208243	4.39151	0	ARO8	aromatic amino acid aminotransferase I / 2-aminoadipate transaminase	K00838 ARO8; aromatic amino acid aminotransferase I / 2-aminoadipate transaminase [EC:2.6.1.57 2.6.1.39 2.6.1.27 2.6.1.5]
Phenylalanine, tyrosine and tryptophan biosynthesis	TRINITY_DN91518_c0_g1_i2	5.0283	0	-4.3133	0.208243	5.62724	0.269812	ARO8	aromatic amino acid aminotransferase I / 2-aminoadipate transaminase	K00838 ARO8; aromatic amino acid aminotransferase I / 2-aminoadipate transaminase [EC:2.6.1.57 2.6.1.39 2.6.1.27 2.6.1.5]
Phenylalanine, tyrosine and tryptophan biosynthesis	TRINITY_DN56113_c0_g1_i1	5.1835	0	0	0	4.14213	#N/A	ARO8	aromatic amino acid aminotransferase I / 2-aminoadipate transaminase	K00838 ARO8; aromatic amino acid aminotransferase I / 2-aminoadipate transaminase [EC:2.6.1.57 2.6.1.39 2.6.1.27 2.6.1.5]
Phenylalanine, tyrosine and tryptophan biosynthesis	TRINITY_DN190028_c0_g1_i1	7.8608	6.9467	0	0	26.5194	20.1669	ARO8	aromatic amino acid aminotransferase I / 2-aminoadipate transaminase	K00838 ARO8; aromatic amino acid aminotransferase I / 2-aminoadipate transaminase [EC:2.6.1.57 2.6.1.39 2.6.1.27 2.6.1.5]
Phenylalanine, tyrosine and tryptophan biosynthesis	TRINITY_DN56200_c1_g1_i1	5.7745	0	-5.059	0	4.85611	0	aroF	3-deoxy-7-phosphoheptulonate synthase	K01626 E2.5.1.54, aroF, aroG, aroH; 3-deoxy-7-phosphoheptulonate synthase [EC:2.5.1.54]
Phenylalanine, tyrosine and tryptophan biosynthesis	TRINITY_DN39023_c0_g1_i1	5.989	0	-2.8345	0	5.60721	0.781528	aroF	3-deoxy-7-phosphoheptulonate synthase	K01626 E2.5.1.54, aroF, aroG, aroH; 3-deoxy-7-phosphoheptulonate synthase [EC:2.5.1.54]
Phenylalanine, tyrosine and tryptophan biosynthesis	TRINITY_DN173522_c0_g1_i1	5.9937	0	-2.8304	0	5.64149	0.802304	aroF	3-deoxy-7-phosphoheptulonate synthase	K01626 E2.5.1.54, aroF, aroG, aroH; 3-deoxy-7-phosphoheptulonate synthase [EC:2.5.1.54]
Phenylalanine, tyrosine and tryptophan biosynthesis	TRINITY_DN13675_c0_g2_i1	6.9441	0	-6.2284	0	10.9212	0	aroF	3-deoxy-7-phosphoheptulonate synthase	K01626 E2.5.1.54, aroF, aroG, aroH; 3-deoxy-7-phosphoheptulonate synthase [EC:2.5.1.54]
Phenylalanine, tyrosine and tryptophan biosynthesis	TRINITY_DN56200_c2_g1_i2	7.6541	4.9663	-2.2769	0	17.9966	3.68651	aroF	3-deoxy-7-phosphoheptulonate synthase	K01626 E2.5.1.54, aroF, aroG, aroH; 3-deoxy-7-phosphoheptulonate synthase [EC:2.5.1.54]
Phenylalanine, tyrosine and tryptophan biosynthesis	TRINITY_DN30493_c0_g2_i1	6.9531	4.5913	-1.9503	0.202861	21.3636	5.52466	aroF	3-deoxy-7-phosphoheptulonate synthase	K01626 E2.5.1.54, aroF, aroG, aroH; 3-deoxy-7-phosphoheptulonate synthase [EC:2.5.1.54]
Phenylalanine, tyrosine and tryptophan biosynthesis	TRINITY_DN30493_c0_g3_i2	8.875	5.7451	-2.7183	0	41.6611	6.31719	aroF	3-deoxy-7-phosphoheptulonate synthase	K01626 E2.5.1.54, aroF, aroG, aroH; 3-deoxy-7-phosphoheptulonate synthase [EC:2.5.1.54]
Phenylalanine, tyrosine and tryptophan biosynthesis	TRINITY_DN30493_c0_g5_i1	9.1305	6.9933	-1.7253	0	49.673	15.0185	aroF	3-deoxy-7-phosphoheptulonate synthase	K01626 E2.5.1.54, aroF, aroG, aroH; 3-deoxy-7-phosphoheptulonate synthase [EC:2.5.1.54]
Phenylalanine, tyrosine and tryptophan biosynthesis	TRINITY_DN30493_c0_g4_i1	9.5454	6.9666	-2.1665	0	66.2673	14.7383	aroF	3-deoxy-7-phosphoheptulonate synthase	K01626 E2.5.1.54, aroF, aroG, aroH; 3-deoxy-7-phosphoheptulonate synthase [EC:2.5.1.54]
Phenylalanine, tyrosine and tryptophan biosynthesis	TRINITY_DN13675_c0_g1_i1	9.9645	0	-9.2504	0	88.8126	0	aroF	3-deoxy-7-phosphoheptulonate synthase	K01626 E2.5.1.54, aroF, aroG, aroH; 3-deoxy-7-phosphoheptulonate synthase [EC:2.5.1.54]
Phenylalanine, tyrosine and tryptophan biosynthesis	TRINITY_DN31809_c0_g1_i5	10.946	0	-11.192	0.208243	340.629	0	aroF	3-deoxy-7-phosphoheptulonate synthase	K01626 E2.5.1.54, aroF, aroG, aroH; 3-deoxy-7-phosphoheptulonate synthase [EC:2.5.1.54]
Phenylalanine, tyrosine and tryptophan biosynthesis	TRINITY_DN13782_c0_g1_i2	10.978	0	-13.12	0.83297	1297.34	0	aroF	3-deoxy-7-phosphoheptulonate synthase	K01626 E2.5.1.54, aroF, aroG, aroH; 3-deoxy-7-phosphoheptulonate synthase [EC:2.5.1.54]
Phenylalanine, tyrosine and tryptophan biosynthesis	TRINITY_DN632_c0_g1_i5	10.909	0	-14.13	15.8264	23657.6	1.3348	aroF	3-deoxy-7-phosphoheptulonate synthase	K01626 E2.5.1.54, aroF, aroG, aroH; 3-deoxy-7-phosphoheptulonate synthase [EC:2.5.1.54]
Phenylalanine, tyrosine and tryptophan biosynthesis	TRINITY_DN61085_c0_g1_i1	-4.9208	-5.9494	0	8.70781	0	0	aroF	3-deoxy-7-phosphoheptulonate synthase	K01626 E2.5.1.54, aroF, aroG, aroH; 3-deoxy-7-phosphoheptulonate synthase [EC:2.5.1.54]
Phenylalanine, tyrosine and tryptophan biosynthesis	TRINITY_DN25284_c0_g1_i1	5.1707	0	0	0	4.09409	#N/A	aroF	3-deoxy-7-phosphoheptulonate synthase	K01626 E2.5.1.54, aroF, aroG, aroH; 3-deoxy-7-phosphoheptulonate synthase [EC:2.5.1.54]
Phenylalanine, tyrosine and tryptophan biosynthesis	TRINITY_DN56200_c0_g1_i1	4.532	5.0595	0	0.202861	5.11285	10.6105	aroF	3-deoxy-7-phosphoheptulonate synthase	K01626 E2.5.1.54, aroF, aroG, aroH; 3-deoxy-7-phosphoheptulonate synthase [EC:2.5.1.54]
Phenylalanine, tyrosine and tryptophan biosynthesis	TRINITY_DN55983_c0_g1_i1	5.769	0	0	0	6.21029	#N/A	aroF	3-deoxy-7-phosphoheptulonate synthase	K01626 E2.5.1.54, aroF, aroG, aroH; 3-deoxy-7-phosphoheptulonate synthase [EC:2.5.1.54]
Phenylalanine, tyrosine and tryptophan biosynthesis	TRINITY_DN30493_c0_g1_i1	6.0886	0	0	0	7.73698	#N/A	aroF	3-deoxy-7-phosphoheptulonate synthase	K01626 E2.5.1.54, aroF, aroG, aroH; 3-deoxy-7-phosphoheptulonate synthase [EC:2.5.1.54]
Phenylalanine, tyrosine and tryptophan biosynthesis	TRINITY_DN25829_c0_g1_i1	6.4268	0	0	0	9.75421	#N/A	aroF	3-deoxy-7-phosphoheptulonate synthase	K01626 E2.5.1.54, aroF, aroG, aroH; 3-deoxy-7-phosphoheptulonate synthase [EC:2.5.1.54]
Phenylalanine, tyrosine and tryptophan biosynthesis	TRINITY_DN15653_c0_g3_i1	3.7543	3.8386	0	49.009	661.408	1002.98	aroF	3-deoxy-7-phosphoheptulonate synthase	K01626 E2.5.1.54, aroF, aroG, aroH; 3-deoxy-7-phosphoheptulonate synthase [EC:2.5.1.54]
Phenylalanine, tyrosine and tryptophan biosynthesis	TRINITY_DN31834_c0_g1_i2	8.8421	6.0243	-2.4073	0	40.4671	7.68765	trpE	anthranilate synthase component I	K01657 trpE; anthranilate synthase component I [EC:4.1.3.27]
Phenylalanine, tyrosine and tryptophan biosynthesis	TRINITY_DN7098_c0_g2_i2	9.6571	0	-9.9034	0.208243	139.445	0	trpE	anthranilate synthase component I	K01657 trpE; anthranilate synthase component I [EC:4.1.3.27]
Phenylalanine, tyrosine and tryptophan biosynthesis	TRINITY_DN7098_c0_g1_i4	11.359	0	-11.54	0.416485	844.186	0.269812	trpE	anthranilate synthase component I	K01657 trpE; anthranilate synthase component I [EC:4.1.3.27]
Phenylalanine, tyrosine and tryptophan biosynthesis	TRINITY_DN91094_c0_g2_i1	5.1842	0	0	0	4.14502	#N/A	trpE	anthranilate synthase component I	K01657 trpE; anthranilate synthase component I [EC:4.1.3.27]
Phenylalanine, tyrosine and tryptophan biosynthesis	TRINITY_DN3970_c0_g1_i25	6.2854	6.256	0	3.07744	241.866	339.152	trpB	tryptophan synthase beta chain	K01696 trpB; tryptophan synthase beta chain [EC:4.2.1.20]
Phenylalanine, tyrosine and tryptophan biosynthesis	TRINITY_DN3147_c0_g1_i3	1.1048	0	0	2315.24	4979.56	#N/A	trpB	tryptophan synthase beta chain	K01696 trpB; tryptophan synthase beta chain [EC:4.2.1.20]
Phenylalanine, tyrosine and tryptophan biosynthesis	TRINITY_DN188190_c0_g1_i1	5.5175	0	0	0	5.23957	#N/A	aroB	3-dehydroquinate synthase	K01735 aroB; 3-dehydroquinate synthase [EC:4.2.3.4]
Phenylalanine, tyrosine and tryptophan biosynthesis	TRINITY_DN5434_c0_g1_i1	8.1891	0	-7.4739	0	25.899	0	aroC	chorismate synthase	K01736 aroC; chorismate synthase [EC:4.2.3.5]
Phenylalanine, tyrosine and tryptophan biosynthesis	TRINITY_DN19223_c0_g1_i2	8.4208	5.5523	-2.4588	0	30.5553	5.52915	aroC	chorismate synthase	K01736 aroC; chorismate synthase [EC:4.2.3.5]
Phenylalanine, tyrosine and tryptophan biosynthesis	TRINITY_DN98258_c0_g1_i4	9.2433	6.8904	-1.942	0	53.7162	14.0028	aroC	chorismate synthase	K01736 aroC; chorismate synthase [EC:4.2.3.5]
Phenylalanine, tyrosine and tryptophan biosynthesis	TRINITY_DN2008_c0_g1_i7	11.211	0	-14.041	12.0749	22245.7	1.33154	aroC	chorismate synthase	K01736 aroC; chorismate synthase [EC:4.2.3.5]
Phenylalanine, tyrosine and tryptophan biosynthesis	TRINITY_DN173185_c0_g1_i1	5.0193	0	0	0	3.71868	#N/A	aroC	chorismate synthase	K01736 aroC; chorismate synthase [EC:4.2.3.5]
Phenylalanine, tyrosine and tryptophan biosynthesis	TRINITY_DN78451_c0_g1_i1	5.501	0	0	0	5.15219	#N/A	aroC	chorismate synthase	K01736 aroC; chorismate synthase [EC:4.2.3.5]
Phenylalanine, tyrosine and tryptophan biosynthesis	TRINITY_DN32414_c0_g1_i1	6.5251	4.9708	0	0	10.6088	5.12191	aroC	chorismate synthase	K01736 aroC; chorismate synthase [EC:4.2.3.5]
Phenylalanine, tyrosine and tryptophan biosynthesis	TRINITY_DN12979_c0_g2_i2	-2.25	-2.2838	0	12.4126	2.66637	3.62456	trpF	phosphoribosylanthranilate isomerase	K01817 trpF; phosphoribosylanthranilate isomerase [EC:5.3.1.24]
Phenylalanine, tyrosine and tryptophan biosynthesis	TRINITY_DN34630_c0_g1_i1	5.1937	0	-4.4787	0	3.25106	0	CHO	chorismate mutase	K01850 E5.4.99.5; chorismate mutase [EC:5.4.99.5]
Phenylalanine, tyrosine and tryptophan biosynthesis	TRINITY_DN69753_c0_g1_i1	8.5991	4.7529	-3.4407	0	34.4431	3.18518	CHO	chorismate mutase	K01850 E5.4.99.5; chorismate mutase [EC:5.4.99.5]
Phenylalanine, tyrosine and tryptophan biosynthesis	TRINITY_DN11834_c0_g1_i1	9.3	0	-10.443	0.416485	202.848	0	CHO	chorismate mutase	K01850 E5.4.99.5; chorismate mutase [EC:5.4.99.5]
Phenylalanine, tyrosine and tryptophan biosynthesis	TRINITY_DN11834_c0_g2_i9	10.524	0	-11.817	1.66594	1904.86	0.529236	CHO	chorismate mutase	K01850 E5.4.99.5; chorismate mutase [EC:5.4.99.5]
Phenylalanine, tyrosine and tryptophan biosynthesis	TRINITY_DN29180_c0_g1_i2	5.9993	0	0	0	7.31353	#N/A	CHO	chorismate mutase	K01850 E5.4.99.5; chorismate mutase [EC:5.4.99.5]
Phenylalanine, tyrosine and tryptophan biosynthesis	TRINITY_DN51469_c0_g1_i1	7.0447	0	-3.1531	0	11.699	1.30363	aroQ	3-dehydroquinate dehydratase II	K03786 aroQ, qutE; 3-dehydroquinate dehydratase II [EC:4.2.1.10]
Phenylalanine, tyrosine and tryptophan biosynthesis	TRINITY_DN182034_c0_g1_i1	7.5821	4.4484	-2.7218	0.208243	33.0084	5.02193	aroQ	3-dehydroquinate dehydratase II	K03786 aroQ, qutE; 3-dehydroquinate dehydratase II [EC:4.2.1.10]
Phenylalanine, tyrosine and tryptophan biosynthesis	TRINITY_DN24185_c0_g1_i2	5.9054	5.0735	0	0	6.89298	5.50482	aroQ	3-dehydroquinate dehydratase II	K03786 aroQ, qutE; 3-dehydroquinate dehydratase II [EC:4.2.1.10]
Phenylalanine, tyrosine and tryptophan biosynthesis	TRINITY_DN74102_c0_g1_i12	10.944	0	-10.229	0	174.88	0	ADT	arogenate/prephenate dehydratase	K05359 ADT, PDT; arogenate/prephenate dehydratase [EC:4.2.1.91 4.2.1.51]
Phenylalanine, tyrosine and tryptophan biosynthesis	TRINITY_DN6592_c0_g1_i27	0	1.6354	1.9421	0	134.251	516.009	trpB	tryptophan synthase beta chain	K06001 trpB; tryptophan synthase beta chain [EC:4.2.1.20]
Phenylalanine, tyrosine and tryptophan biosynthesis	TRINITY_DN14458_c0_g1_i1	4.2502	2.9629	0	29.7518	566.605	332.184	aroDE	3-dehydroquinate dehydratase / shikimate dehydrogenase	K13832 aroDE, DHQ-SDH; 3-dehydroquinate dehydratase / shikimate dehydrogenase [EC:4.2.1.10 1.1.1.25]
Phenylalanine, tyrosine and tryptophan biosynthesis	TRINITY_DN2828_c0_g1_i52	0	1.3957	1.8206	0	143.819	508.449	aroDE	3-dehydroquinate dehydratase / shikimate dehydrogenase	K13832 aroDE, DHQ-SDH; 3-dehydroquinate dehydratase / shikimate dehydrogenase [EC:4.2.1.10 1.1.1.25]
Phenylalanine, tyrosine and tryptophan biosynthesis	TRINITY_DN42620_c0_g1_i3	7.2289	0	-2.3274	0	13.2431	2.6482	GOT1	aspartate aminotransferase, cytoplasmic	K14454 GOT1; aspartate aminotransferase, cytoplasmic [EC:2.6.1.1]
Phenylalanine, tyrosine and tryptophan biosynthesis	TRINITY_DN19527_c0_g2_i1	7.3761	4.5242	-2.4423	0.20936	28.6721	5.28337	GOT1	aspartate aminotransferase, cytoplasmic	K14454 GOT1; aspartate aminotransferase, cytoplasmic [EC:2.6.1.1]
Phenylalanine, tyrosine and tryptophan biosynthesis	TRINITY_DN19527_c0_g1_i2	9.4334	6.6266	-2.3947	0.208243	119.051	22.7068	GOT1	aspartate aminotransferase, cytoplasmic	K14454 GOT1; aspartate aminotransferase, cytoplasmic [EC:2.6.1.1]
Phenylalanine, tyrosine and tryptophan biosynthesis	TRINITY_DN904_c0_g1_i3	10.97	0	-13.329	1.87418	2918.92	0.259424	GOT1	aspartate aminotransferase, cytoplasmic	K14454 GOT1; aspartate aminotransferase, cytoplasmic [EC:2.6.1.1]
Phenylalanine, tyrosine and tryptophan biosynthesis	TRINITY_DN39267_c0_g2_i1	-1.7764	-2.3799	0	2598.58	758.907	714.683	GOT1	aspartate aminotransferase, cytoplasmic	K14454 GOT1; aspartate aminotransferase, cytoplasmic [EC:2.6.1.1]
Phenylalanine, tyrosine and tryptophan biosynthesis	TRINITY_DN52152_c0_g1_i1	5.3508	0	-4.6355	0	3.61281	0	GOT2	aspartate aminotransferase, mitochondrial	K14455 GOT2; aspartate aminotransferase, mitochondrial [EC:2.6.1.1]
Phenylalanine, tyrosine and tryptophan biosynthesis	TRINITY_DN56705_c0_g1_i1	5.8936	0	-4.2171	0	5.28642	0.262681	GOT2	aspartate aminotransferase, mitochondrial	K14455 GOT2; aspartate aminotransferase, mitochondrial [EC:2.6.1.1]
Phenylalanine, tyrosine and tryptophan biosynthesis	TRINITY_DN33204_c0_g1_i2	6.4396	0	-2.287	0	7.71782	1.56693	GOT2	aspartate aminotransferase, mitochondrial	K14455 GOT2; aspartate aminotransferase, mitochondrial [EC:2.6.1.1]
Phenylalanine, tyrosine and tryptophan biosynthesis	TRINITY_DN18628_c0_g1_i1	6.5876	0	-5.8752	0	8.58512	0	GOT2	aspartate aminotransferase, mitochondrial	K14455 GOT2; aspartate aminotransferase, mitochondrial [EC:2.6.1.1]
Phenylalanine, tyrosine and tryptophan biosynthesis	TRINITY_DN55339_c0_g1_i1	6.6565	0	-4.0866	0	9.02211	0.529236	GOT2	aspartate aminotransferase, mitochondrial	K14455 GOT2; aspartate aminotransferase, mitochondrial [EC:2.6.1.1]
Phenylalanine, tyrosine and tryptophan biosynthesis	TRINITY_DN56705_c0_g3_i1	6.7652	0	-4.1929	0	9.59511	0.522105	GOT2	aspartate aminotransferase, mitochondrial	K14455 GOT2; aspartate aminotransferase, mitochondrial [EC:2.6.1.1]
Phenylalanine, tyrosine and tryptophan biosynthesis	TRINITY_DN58645_c0_g1_i1	7.2389	0	-6.5267	0	13.4889	0	GOT2	aspartate aminotransferase, mitochondrial	K14455 GOT2; aspartate aminotransferase, mitochondrial [EC:2.6.1.1]
Phenylalanine, tyrosine and tryptophan biosynthesis	TRINITY_DN15920_c0_g1_i1	7.2829	0	-2.7095	0	13.9192	2.13384	GOT2	aspartate aminotransferase, mitochondrial	K14455 GOT2; aspartate aminotransferase, mitochondrial [EC:2.6.1.1]
Phenylalanine, tyrosine and tryptophan biosynthesis	TRINITY_DN52793_c0_g1_i1	7.5772	0	-4.0027	0	16.8826	1.06173	GOT2	aspartate aminotransferase, mitochondrial	K14455 GOT2; aspartate aminotransferase, mitochondrial [EC:2.6.1.1]
Phenylalanine, tyrosine and tryptophan biosynthesis	TRINITY_DN57442_c0_g1_i1	4.11	0	-3.3926	1.65315	22.1156	2.11307	GOT2	aspartate aminotransferase, mitochondrial	K14455 GOT2; aspartate aminotransferase, mitochondrial [EC:2.6.1.1]
Phenylalanine, tyrosine and tryptophan biosynthesis	TRINITY_DN4793_c1_g1_i9	10.378	6.7107	-3.2545	0	118.153	12.3683	GOT2	aspartate aminotransferase, mitochondrial	K14455 GOT2; aspartate aminotransferase, mitochondrial [EC:2.6.1.1]
Phenylalanine, tyrosine and tryptophan biosynthesis	TRINITY_DN4793_c0_g1_i11	10.53	0	-12.257	0.624728	712.664	0	GOT2	aspartate aminotransferase, mitochondrial	K14455 GOT2; aspartate aminotransferase, mitochondrial [EC:2.6.1.1]
Phenylalanine, tyrosine and tryptophan biosynthesis	TRINITY_DN4793_c0_g2_i2	11.873	0	-13.869	1.4577	4244.2	0.269812	GOT2	aspartate aminotransferase, mitochondrial	K14455 GOT2; aspartate aminotransferase, mitochondrial [EC:2.6.1.1]
Phenylalanine, tyrosine and tryptophan biosynthesis	TRINITY_DN29211_c0_g1_i1	5.4903	0	0	0	5.10126	#N/A	GOT2	aspartate aminotransferase, mitochondrial	K14455 GOT2; aspartate aminotransferase, mitochondrial [EC:2.6.1.1]
Phenylalanine, tyrosine and tryptophan biosynthesis	TRINITY_DN25546_c0_g1_i2	0	1.2637	0	838.037	#N/A	2012.4	GOT2	aspartate aminotransferase, mitochondrial	K14455 GOT2; aspartate aminotransferase, mitochondrial [EC:2.6.1.1]
Phenylalanine, tyrosine and tryptophan biosynthesis	TRINITY_DN4038_c2_g1_i1	-1.2259	0	0	171.567	73.1803	#N/A	TYRAAT	arogenate dehydrogenase (NADP+), plant	K15227 TYRAAT; arogenate dehydrogenase (NADP+), plant [EC:1.3.1.78]
Phenylalanine, tyrosine and tryptophan biosynthesis	TRINITY_DN161987_c0_g1_i1	9.3864	0	-8.6702	0	59.2205	0	PAT	bifunctional aspartate aminotransferase and glutamate/aspartate-prephenate aminotransferase	K15849 PAT, AAT; bifunctional aspartate aminotransferase and glutamate/aspartate-prephenate aminotransferase [EC:2.6.1.1 2.6.1.78 2.6.1.79]
Phenylalanine, tyrosine and tryptophan biosynthesis	TRINITY_DN5613_c0_g1_i3	1.3294	0	0	125.824	315.709	#N/A	PAT	bifunctional aspartate aminotransferase and glutamate/aspartate-prephenate aminotransferase	K15849 PAT, AAT; bifunctional aspartate aminotransferase and glutamate/aspartate-prephenate aminotransferase [EC:2.6.1.1 2.6.1.78 2.6.1.79]
Phenylalanine, tyrosine and tryptophan biosynthesis	TRINITY_DN4244_c1_g1_i21	0	0	1.1208	0	213.991	465.364	trpD	anthranilate phosphoribosyltransferase	K00766 trpD; anthranilate phosphoribosyltransferase [EC:2.4.2.18]
Phenylalanine, tyrosine and tryptophan biosynthesis	TRINITY_DN3973_c0_g3_i1	0	0	1.2018	0	269.043	619.441	hisC	histidinol-phosphate aminotransferase	K00817 hisC; histidinol-phosphate aminotransferase [EC:2.6.1.9]
Phenylalanine, tyrosine and tryptophan biosynthesis	TRINITY_DN6207_c0_g1_i2	0	0	1.3628	0	725.515	1867.58	trpC	indole-3-glycerol phosphate synthase	K01609 trpC; indole-3-glycerol phosphate synthase [EC:4.1.1.48]
Phenylalanine, tyrosine and tryptophan biosynthesis	TRINITY_DN13588_c0_g1_i7	0	0	1.0123	0	217.714	439.093	trpE	anthranilate synthase component I	K01657 trpE; anthranilate synthase component I [EC:4.1.3.27]
Phenylpropanoid biosynthesis	TRINITY_DN12515_c0_g1_i1	-1.1636	-4.8569	-3.2788	125.764	43.3622	4.46804	CAD	cinnamyl-alcohol dehydrogenase	K00083 E1.1.1.195; cinnamyl-alcohol dehydrogenase [EC:1.1.1.195]
Phenylpropanoid biosynthesis	TRINITY_DN123226_c0_g1_i1	5.0057	0	0	0	3.67354	#N/A	CAD	cinnamyl-alcohol dehydrogenase	K00083 E1.1.1.195; cinnamyl-alcohol dehydrogenase [EC:1.1.1.195]
Phenylpropanoid biosynthesis	TRINITY_DN5710_c0_g1_i2	2.3393	2.7395	0	96.4198	487.159	920.834	CAD	cinnamyl-alcohol dehydrogenase	K00083 E1.1.1.195; cinnamyl-alcohol dehydrogenase [EC:1.1.1.195]
Phenylpropanoid biosynthesis	TRINITY_DN141636_c0_g1_i1	5.341	0	-4.6251	0	3.57852	0	POD	peroxidase	K00430 E1.11.1.7; peroxidase [EC:1.11.1.7]
Phenylpropanoid biosynthesis	TRINITY_DN51107_c0_g1_i1	5.5102	0	-4.7968	0	4.04979	0	POD	peroxidase	K00430 E1.11.1.7; peroxidase [EC:1.11.1.7]
Phenylpropanoid biosynthesis	TRINITY_DN193605_c0_g1_i1	4.4207	0	-6.5636	0.824442	13.7963	0	POD	peroxidase	K00430 E1.11.1.7; peroxidase [EC:1.11.1.7]
Phenylpropanoid biosynthesis	TRINITY_DN9289_c0_g1_i2	7.6144	9.0056	1.8023	0	17.3815	60.6245	POD	peroxidase	K00430 E1.11.1.7; peroxidase [EC:1.11.1.7]
Phenylpropanoid biosynthesis	TRINITY_DN25802_c0_g1_i1	4.4773	0	-4.7657	1.23981	21.5885	0.781528	POD	peroxidase	K00430 E1.11.1.7; peroxidase [EC:1.11.1.7]
Phenylpropanoid biosynthesis	TRINITY_DN14899_c0_g1_i3	2.2555	4.1627	2.3189	7.86316	29.3196	145.49	POD	peroxidase	K00430 E1.11.1.7; peroxidase [EC:1.11.1.7]
Phenylpropanoid biosynthesis	TRINITY_DN9792_c0_g1_i2	5.9021	0	-4.7719	1.85489	86.4705	3.16441	POD	peroxidase	K00430 E1.11.1.7; peroxidase [EC:1.11.1.7]
Phenylpropanoid biosynthesis	TRINITY_DN16164_c0_g1_i1	1.2872	-6.5738	-7.4495	48.6443	92.27	0.518848	POD	peroxidase	K00430 E1.11.1.7; peroxidase [EC:1.11.1.7]
Phenylpropanoid biosynthesis	TRINITY_DN18479_c0_g1_i2	3.1088	-1.2313	-3.93	16.7709	112.972	7.35876	POD	peroxidase	K00430 E1.11.1.7; peroxidase [EC:1.11.1.7]
Phenylpropanoid biosynthesis	TRINITY_DN35108_c0_g1_i1	6.6648	4.212	-2.0421	2.6966	211.693	51.5414	POD	peroxidase	K00430 E1.11.1.7; peroxidase [EC:1.11.1.7]
Phenylpropanoid biosynthesis	TRINITY_DN12261_c0_g1_i2	1.0599	-5.5376	-6.1866	249.09	403.276	5.52915	POD	peroxidase	K00430 E1.11.1.7; peroxidase [EC:1.11.1.7]
Phenylpropanoid biosynthesis	TRINITY_DN10835_c0_g1_i2	2.7282	0	-1.8774	94.3663	485.71	132.357	POD	peroxidase	K00430 E1.11.1.7; peroxidase [EC:1.11.1.7]
Phenylpropanoid biosynthesis	TRINITY_DN1836_c0_g1_i2	1.2529	-1.9401	-2.782	597.817	1108.51	161.223	POD	peroxidase	K00430 E1.11.1.7; peroxidase [EC:1.11.1.7]
Phenylpropanoid biosynthesis	TRINITY_DN5432_c0_g1_i2	2.507	0	-2.9847	273.063	1206.75	152.471	POD	peroxidase	K00430 E1.11.1.7; peroxidase [EC:1.11.1.7]
Phenylpropanoid biosynthesis	TRINITY_DN12393_c0_g1_i26	2.7906	0	-1.786	377.725	2033.34	589.428	POD	peroxidase	K00430 E1.11.1.7; peroxidase [EC:1.11.1.7]
Phenylpropanoid biosynthesis	TRINITY_DN25995_c0_g1_i7	7.7341	4.7561	-2.5673	18.6308	3082.08	519.812	POD	peroxidase	K00430 E1.11.1.7; peroxidase [EC:1.11.1.7]
Phenylpropanoid biosynthesis	TRINITY_DN784_c0_g1_i1	2.2364	0	-1.9106	1000.83	3666.91	975.381	POD	peroxidase	K00430 E1.11.1.7; peroxidase [EC:1.11.1.7]
Phenylpropanoid biosynthesis	TRINITY_DN25086_c1_g1_i1	-6.7531	-6.8847	0	60.3481	0.505032	0.738432	POD	peroxidase	K00430 E1.11.1.7; peroxidase [EC:1.11.1.7]
Phenylpropanoid biosynthesis	TRINITY_DN28911_c0_g1_i1	-4.6737	-6.6633	0	14.2902	0.550171	0	POD	peroxidase	K00430 E1.11.1.7; peroxidase [EC:1.11.1.7]
Phenylpropanoid biosynthesis	TRINITY_DN44312_c0_g1_i2	5.82	5.0613	0	0.411104	23.2896	19.765	POD	peroxidase	K00430 E1.11.1.7; peroxidase [EC:1.11.1.7]
Phenylpropanoid biosynthesis	TRINITY_DN784_c0_g3_i2	8.0464	8.4548	0	0	30.1594	57.2506	POD	peroxidase	K00430 E1.11.1.7; peroxidase [EC:1.11.1.7]
Phenylpropanoid biosynthesis	TRINITY_DN11334_c0_g1_i1	-1.2978	-1.7066	0	112.481	45.5957	49.2711	POD	peroxidase	K00430 E1.11.1.7; peroxidase [EC:1.11.1.7]
Phenylpropanoid biosynthesis	TRINITY_DN10464_c0_g2_i1	4.9867	3.7612	0	2.05887	65.5497	40.0382	POD	peroxidase	K00430 E1.11.1.7; peroxidase [EC:1.11.1.7]
Phenylpropanoid biosynthesis	TRINITY_DN9289_c0_g2_i5	4.99	4.1195	0	17.5747	558.368	437.228	POD	peroxidase	K00430 E1.11.1.7; peroxidase [EC:1.11.1.7]
Phenylpropanoid biosynthesis	TRINITY_DN3433_c0_g1_i1	-3.071	-3.1493	0	4784.13	569.151	771.446	POD	peroxidase	K00430 E1.11.1.7; peroxidase [EC:1.11.1.7]
Phenylpropanoid biosynthesis	TRINITY_DN907_c2_g1_i1	-4.0977	-4.6693	0	15209.8	888.523	855.627	POD	peroxidase	K00430 E1.11.1.7; peroxidase [EC:1.11.1.7]
Phenylpropanoid biosynthesis	TRINITY_DN644_c2_g1_i2	8.6945	8.7518	0	2.28437	942.245	1402.82	POD	peroxidase	K00430 E1.11.1.7; peroxidase [EC:1.11.1.7]
Phenylpropanoid biosynthesis	TRINITY_DN784_c0_g2_i2	10.212	10.266	0	1.66056	1962.58	2914.13	POD	peroxidase	K00430 E1.11.1.7; peroxidase [EC:1.11.1.7]
Phenylpropanoid biosynthesis	TRINITY_DN115_c0_g1_i2	4.5111	4.8199	0	155.796	3553.29	6299.12	POD	peroxidase	K00430 E1.11.1.7; peroxidase [EC:1.11.1.7]
Phenylpropanoid biosynthesis	TRINITY_DN10464_c0_g1_i4	5.6079	5.6678	0	215.711	10521.4	15700.6	POD	peroxidase	K00430 E1.11.1.7; peroxidase [EC:1.11.1.7]
Phenylpropanoid biosynthesis	TRINITY_DN3752_c0_g1_i2	9.3319	8.0364	0	28.5503	18394.6	10727.9	POD	peroxidase	K00430 E1.11.1.7; peroxidase [EC:1.11.1.7]
Phenylpropanoid biosynthesis	TRINITY_DN19064_c0_g1_i2	0	3.4737	1.8537	0	5.21786	18.9579	POD	peroxidase	K00430 E1.11.1.7; peroxidase [EC:1.11.1.7]
Phenylpropanoid biosynthesis	TRINITY_DN644_c1_g2_i2	0	-2.3707	-2.8947	0	235.598	31.6508	POD	peroxidase	K00430 E1.11.1.7; peroxidase [EC:1.11.1.7]
Phenylpropanoid biosynthesis	TRINITY_DN29659_c0_g1_i9	0	1.0215	1.0816	0	790.194	1669.98	POD	peroxidase	K00430 E1.11.1.7; peroxidase [EC:1.11.1.7]
Phenylpropanoid biosynthesis	TRINITY_DN164994_c0_g1_i1	5.6448	0	-4.9292	0	4.43247	0	CYP73A	trans-cinnamate 4-monooxygenase	K00487 CYP73A; trans-cinnamate 4-monooxygenase [EC:1.14.14.91]
Phenylpropanoid biosynthesis	TRINITY_DN10319_c0_g2_i2	4.7048	-5.3396	-9.6337	30.9959	629.445	0.784785	CYP73A	trans-cinnamate 4-monooxygenase	K00487 CYP73A; trans-cinnamate 4-monooxygenase [EC:1.14.14.91]
Phenylpropanoid biosynthesis	TRINITY_DN1264_c0_g1_i3	3.3313	2.7698	0	1340.59	13492.9	13082.3	CYP73A	trans-cinnamate 4-monooxygenase	K00487 CYP73A; trans-cinnamate 4-monooxygenase [EC:1.14.14.91]
Phenylpropanoid biosynthesis	TRINITY_DN868_c0_g1_i2	-1.2774	-4.0873	-2.4033	355.796	114.392	21.5796	CCOAOMT	caffeoyl-CoA O-methyltransferase	K00588 E2.1.1.104; caffeoyl-CoA O-methyltransferase [EC:2.1.1.104]
Phenylpropanoid biosynthesis	TRINITY_DN4972_c0_g1_i9	1.9604	0	0	1475.72	5742.98	#N/A	CCOAOMT	caffeoyl-CoA O-methyltransferase	K00588 E2.1.1.104; caffeoyl-CoA O-methyltransferase [EC:2.1.1.104]
Phenylpropanoid biosynthesis	TRINITY_DN3216_c0_g1_i1	-1.0588	0	2.1974	48.7274	18.1678	83.4899	BGLU	beta-glucosidase	K01188 E3.2.1.21; beta-glucosidase [EC:3.2.1.21]
Phenylpropanoid biosynthesis	TRINITY_DN19478_c0_g1_i1	7.3195	5.1861	-1.7215	0.417602	51.34	15.5763	BGLU	beta-glucosidase	K01188 E3.2.1.21; beta-glucosidase [EC:3.2.1.21]
Phenylpropanoid biosynthesis	TRINITY_DN2280_c1_g2_i23	-1.1895	0	1.6222	647.499	220.491	679.559	BGLU	beta-glucosidase	K01188 E3.2.1.21; beta-glucosidase [EC:3.2.1.21]
Phenylpropanoid biosynthesis	TRINITY_DN28406_c0_g1_i6	10.631	4.8969	-5.3191	0.208243	273.592	6.84441	BGLU	beta-glucosidase	K01188 E3.2.1.21; beta-glucosidase [EC:3.2.1.21]
Phenylpropanoid biosynthesis	TRINITY_DN2238_c0_g2_i2	-1.7289	0	0	33.284	10.1911	#N/A	BGLU	beta-glucosidase	K01188 E3.2.1.21; beta-glucosidase [EC:3.2.1.21]
Phenylpropanoid biosynthesis	TRINITY_DN18654_c0_g1_i1	2.0503	1.6049	0	3.52215	14.5703	15.2792	BGLU	beta-glucosidase	K01188 E3.2.1.21; beta-glucosidase [EC:3.2.1.21]
Phenylpropanoid biosynthesis	TRINITY_DN27340_c1_g1_i1	3.1998	2.0585	0	1.65203	15.3404	9.85083	BGLU	beta-glucosidase	K01188 E3.2.1.21; beta-glucosidase [EC:3.2.1.21]
Phenylpropanoid biosynthesis	TRINITY_DN108_c0_g3_i1	2.2334	1.9959	0	14.2911	67.1216	81.4682	BGLU	beta-glucosidase	K01188 E3.2.1.21; beta-glucosidase [EC:3.2.1.21]
Phenylpropanoid biosynthesis	TRINITY_DN23958_c0_g1_i13	3.0777	2.4248	0	11.8267	99.8966	90.6459	BGLU	beta-glucosidase	K01188 E3.2.1.21; beta-glucosidase [EC:3.2.1.21]
Phenylpropanoid biosynthesis	TRINITY_DN108_c0_g1_i1	4.98	5.5665	0	136.273	4300.51	9238.73	BGLU	beta-glucosidase	K01188 E3.2.1.21; beta-glucosidase [EC:3.2.1.21]
Phenylpropanoid biosynthesis	TRINITY_DN105069_c0_g1_i1	5.2052	0	-4.4924	0	3.29202	0	4CL	4-coumarate--CoA ligase	K01904 4CL; 4-coumarate--CoA ligase [EC:6.2.1.12]
Phenylpropanoid biosynthesis	TRINITY_DN50843_c0_g1_i1	5.3388	0	-4.6186	0	3.55849	0	4CL	4-coumarate--CoA ligase	K01904 4CL; 4-coumarate--CoA ligase [EC:6.2.1.12]
Phenylpropanoid biosynthesis	TRINITY_DN37017_c0_g1_i1	6.1051	0	-5.3919	0	6.14037	0	4CL	4-coumarate--CoA ligase	K01904 4CL; 4-coumarate--CoA ligase [EC:6.2.1.12]
Phenylpropanoid biosynthesis	TRINITY_DN80619_c1_g1_i1	6.1806	0	-4.5017	0	6.39927	0.269812	4CL	4-coumarate--CoA ligase	K01904 4CL; 4-coumarate--CoA ligase [EC:6.2.1.12]
Phenylpropanoid biosynthesis	TRINITY_DN112663_c0_g1_i1	6.2856	0	-4.6109	0	6.96672	0.262681	4CL	4-coumarate--CoA ligase	K01904 4CL; 4-coumarate--CoA ligase [EC:6.2.1.12]
Phenylpropanoid biosynthesis	TRINITY_DN145696_c0_g1_i1	6.5757	0	-3.0038	0	8.4146	1.04421	4CL	4-coumarate--CoA ligase	K01904 4CL; 4-coumarate--CoA ligase [EC:6.2.1.12]
Phenylpropanoid biosynthesis	TRINITY_DN48526_c0_g2_i1	7.145	0	-2.9881	0	12.5873	1.58383	4CL	4-coumarate--CoA ligase	K01904 4CL; 4-coumarate--CoA ligase [EC:6.2.1.12]
Phenylpropanoid biosynthesis	TRINITY_DN15195_c0_g1_i3	1.6547	4.3305	3.0876	6.59736	16.2068	137.603	4CL	4-coumarate--CoA ligase	K01904 4CL; 4-coumarate--CoA ligase [EC:6.2.1.12]
Phenylpropanoid biosynthesis	TRINITY_DN65050_c0_g2_i1	7.8368	0	-7.1241	0	20.3937	0	4CL	4-coumarate--CoA ligase	K01904 4CL; 4-coumarate--CoA ligase [EC:6.2.1.12]
Phenylpropanoid biosynthesis	TRINITY_DN29599_c1_g1_i1	8.1215	0	-7.4074	0	24.7718	0	4CL	4-coumarate--CoA ligase	K01904 4CL; 4-coumarate--CoA ligase [EC:6.2.1.12]
Phenylpropanoid biosynthesis	TRINITY_DN28901_c0_g2_i1	7.5304	5.5217	-1.5971	0.208243	31.9164	10.5543	4CL	4-coumarate--CoA ligase	K01904 4CL; 4-coumarate--CoA ligase [EC:6.2.1.12]
Phenylpropanoid biosynthesis	TRINITY_DN28901_c0_g1_i3	8.8036	5.2521	-3.1419	0	39.6009	4.49533	4CL	4-coumarate--CoA ligase	K01904 4CL; 4-coumarate--CoA ligase [EC:6.2.1.12]
Phenylpropanoid biosynthesis	TRINITY_DN3322_c1_g3_i1	9.6396	0	-8.9245	0	70.7559	0	4CL	4-coumarate--CoA ligase	K01904 4CL; 4-coumarate--CoA ligase [EC:6.2.1.12]
Phenylpropanoid biosynthesis	TRINITY_DN29599_c0_g1_i13	9.7321	0	-9.0163	0.416485	272.939	0.532492	4CL	4-coumarate--CoA ligase	K01904 4CL; 4-coumarate--CoA ligase [EC:6.2.1.12]
Phenylpropanoid biosynthesis	TRINITY_DN9005_c0_g1_i1	11.756	0	-11.04	0	306.723	0	4CL	4-coumarate--CoA ligase	K01904 4CL; 4-coumarate--CoA ligase [EC:6.2.1.12]
Phenylpropanoid biosynthesis	TRINITY_DN437_c1_g3_i1	5.3224	6.5376	1.6254	63.2335	1967.69	6075.65	4CL	4-coumarate--CoA ligase	K01904 4CL; 4-coumarate--CoA ligase [EC:6.2.1.12]
[truncated: 516 more rows]

## Sheet: Supplementary Table 6
Supplementary Table 6. Pearson's Correlation Coefficient between DEGs and DAMs enriched in flavonoid biosynthesis pathway in tuber, stem, and leaf of C. convolvulacea.
[truncated: 561 more rows]
